# Supplementary material for: 3-Ethyl-4-[3-(1H-imidazol-1-yl)prop­yl]-5-phenyl-4H-1,2,4-triazole dihydrate
Source: Acta Crystallogr Sect E Struct Rep Online. 2010 Oct 9;66(Pt 11):o2777–8. doi: 10.1107/S160053681003936X (PMC3008975; doi:10.1107/S160053681003936X)
Supplement: Supplementary file 1 [file e-66-o2777-sup1.cif]

##############################################################################
###                                                                        ###
###        Electronic paper (Acta Crystallographica Section E)             ###
###                                                                        ###
##############################################################################
#                                                                            #
# This CIF contains the data in a paper accepted for publication in Acta     #
# Crystallographica Section E. It conforms to the requirements of Notes      #
# for Authors for Section E, and has been peer reviewed under the auspices   #
# of the IUCr Commission on Journals.                                        #
#                                                                            #
# Full details of the Crystallographic Information File format               #
# are given in the paper "The Crystallographic Information File (CIF):       #
# a New Standard Archive File for Crystallography" by S. R. Hall, F. H.      #
# Allen and I. D. Brown [Acta Cryst. (1991), A47, 655-685].                  #
#                                                                            #
# The current version of the core CIF dictionary is obtainable from          #
# ftp://ftp.iucr.org/pub/cif_core.dic. The current version number is 2.4.    #
#                                                                            #
# Software is freely available for graphical display of the structure(s) in  #
# this CIF.  For information consult the CIF home page http://www.iucr.org/  #
# cif/home.html                                                              #
#                                                                            #
# This file may be used for bona fide research purposes within the           #
# scientific community so long as proper attribution is given to the journal # 
# article from which it was obtained.                                        #
#                                                                            #
##############################################################################
                                             
data_I
_audit_creation_method     SHELXL-97
_chemical_name_systematic
;
3-Ethyl-4-[3-(1<i>H</i>-imidazol-1-yl)propyl]-5-phenyl-4<i>H</i>-1,2,4-triazole
dihydrate
;
_chemical_name_common     ?
_chemical_formula_moiety     'C16 H19 N5 , 2(H2 O)'
_chemical_formula_sum     'C16 H23 N5 O2'
_chemical_formula_iupac     'C16 H19 N5, 2H2 O'
_chemical_formula_weight     317.39
_chemical_melting_point     ?
_symmetry_cell_setting     monoclinic
_symmetry_space_group_name_H-M     P21/c
loop_
    _symmetry_equiv_pos_as_xyz
    'x, y, z'
    '-x, y+1/2, -z+1/2'
    '-x, -y, -z'
    'x, -y-1/2, z-1/2'
_cell_length_a     11.0787(16)
_cell_length_b     9.8428(8)
_cell_length_c     16.3289(18)
_cell_angle_alpha     90.00
_cell_angle_beta     105.602(9)
_cell_angle_gamma     90.00
_cell_volume     1715.0(3)
_cell_formula_units_Z     4
_cell_measurement_reflns_used     25
_cell_measurement_theta_min     20
_cell_measurement_theta_max     30
_cell_measurement_temperature     293(2)
_exptl_crystal_description     block
_exptl_crystal_colour     colourless
_exptl_crystal_size_max     0.30
_exptl_crystal_size_mid     0.20
_exptl_crystal_size_min     0.20
_exptl_crystal_density_diffrn     1.229
_exptl_crystal_density_meas     ?
_exptl_crystal_density_method     'not measured'
_exptl_crystal_F_000     680
_exptl_absorpt_coefficient_mu     0.683
_exptl_absorpt_correction_type     psi-scan
_exptl_absorpt_process_details
;
North <i>et al.</i> (1968)
;
_exptl_absorpt_correction_T_min     0.8214
_exptl_absorpt_correction_T_max     0.8756
_exptl_special_details
;
Number of psi-scan sets used was   5
Theta correction was applied.
Averaged transmission function was used.
No Fourier smoothing was applied.
;
_diffrn_ambient_temperature     293(2)
_diffrn_radiation_type     'CuK\a'
_diffrn_radiation_wavelength     1.54180
_diffrn_radiation_source     'fine-focus sealed tube'
_diffrn_radiation_monochromator     graphite
_diffrn_measurement_device_type     'Enraf--Nonius CAD-4 Diffractometer'
_diffrn_measurement_method     '\w-2\t scan'
_diffrn_detector_area_resol_mean     ?
_diffrn_reflns_number     3030
_diffrn_reflns_av_R_equivalents     0.0290
_diffrn_reflns_av_sigmaI/netI     0.0254
_diffrn_reflns_theta_min     4.14
_diffrn_reflns_theta_max     64.94
_diffrn_reflns_theta_full     64.94
_diffrn_measured_fraction_theta_max     0.984
_diffrn_measured_fraction_theta_full     0.984
_diffrn_reflns_limit_h_min     0
_diffrn_reflns_limit_h_max     13
_diffrn_reflns_limit_k_min     0
_diffrn_reflns_limit_k_max     11
_diffrn_reflns_limit_l_min     -19
_diffrn_reflns_limit_l_max     18
_diffrn_standards_number     2
_diffrn_standards_interval_count     ?
_diffrn_standards_interval_time     60
_diffrn_standards_decay_%     0
_refine_special_details
;
Refinement of <i>F</i>^2^ against ALL reflections. The weighted <i>R</i>-factor
<i>wR</i> and goodness of fit <i>S</i> are based on <i>F</i>^2^, conventional
<i>R</i>-factors <i>R</i> are based on <i>F</i>, with <i>F</i> set to zero for
negative <i>F</i>^2^. The threshold expression of <i>F</i>^2^ >
\s(<i>F</i>^2^) is used only for calculating <i>R</i>-factors(gt) <i>etc</i>.
and is not relevant to the choice of reflections for refinement.
<i>R</i>-factors based on <i>F</i>^2^ are statistically about twice as large
as those based on <i>F</i>, and <i>R</i>- factors based on ALL data will be
even larger.
;
_reflns_number_total     2868
_reflns_number_gt     2166
_reflns_threshold_expression     >2sigma(I)
_refine_ls_structure_factor_coef     Fsqd
_refine_ls_matrix_type     full
_refine_ls_R_factor_all     0.0635
_refine_ls_R_factor_gt     0.0449
_refine_ls_wR_factor_gt     0.1114
_refine_ls_wR_factor_ref     0.1232
_refine_ls_goodness_of_fit_ref     1.082
_refine_ls_restrained_S_all     1.081
_refine_ls_number_reflns     2868
_refine_ls_number_parameters     226
_refine_ls_number_restraints     6
_refine_ls_hydrogen_treatment     mixed
_refine_ls_weighting_scheme     calc
_refine_ls_weighting_details
         'calc w=1/[\s^2^(Fo^2^)+(0.0676P)^2^+0.2107P] where P=(Fo^2^+2Fc^2^)/3'
_atom_sites_solution_hydrogens     geom
_atom_sites_solution_primary     direct
_atom_sites_solution_secondary     difmap
_refine_ls_shift/su_max     0.000
_refine_ls_shift/su_mean     0.000
_refine_diff_density_max     0.188
_refine_diff_density_min     -0.175
_refine_ls_extinction_method     SHELXL
_refine_ls_extinction_coef     0.0246(12)
_refine_ls_extinction_expression
                                  'Fc^*^=kFc[1+0.001xFc^2^\l^3^/sin(2\q)]^-1/4^'
loop_
    _atom_type_symbol
    _atom_type_description
    _atom_type_scat_dispersion_real
    _atom_type_scat_dispersion_imag
    _atom_type_scat_source
    'C' 'C' 0.0181 0.0091
                         'International Tables Vol C Tables 4.2.6.8 and 6.1.1.4'
    'H' 'H' 0.0000 0.0000
                         'International Tables Vol C Tables 4.2.6.8 and 6.1.1.4'
    'N' 'N' 0.0311 0.0180
                         'International Tables Vol C Tables 4.2.6.8 and 6.1.1.4'
    'O' 'O' 0.0492 0.0322
                         'International Tables Vol C Tables 4.2.6.8 and 6.1.1.4'
_computing_data_collection     'CAD-4 EXPRESS (Enraf--Nonius, 1994)'
_computing_cell_refinement     'CAD-4 EXPRESS (Enraf--Nonius, 1994)'
_computing_data_reduction     'MOLEN (Fair, 1990)'
_computing_structure_solution     'SHELXS97 (Sheldrick, 2008)'
_computing_structure_refinement     'SHELXL97 (Sheldrick, 2008)'
_computing_molecular_graphics     'ZORTEP (Zsolnai, 1997)'
_computing_publication_material     'SHELXL97 (Sheldrick, 2008)'
loop_
    _atom_site_type_symbol
    _atom_site_label
    _atom_site_fract_x
    _atom_site_fract_y
    _atom_site_fract_z
    _atom_site_U_iso_or_equiv
    _atom_site_adp_type
    _atom_site_calc_flag
    _atom_site_refinement_flags
    _atom_site_occupancy
    _atom_site_disorder_assembly
    _atom_site_disorder_group
    C C1 1.10619(16) 0.09615(18) 0.08555(11) 0.0519(4) Uani d . 1 . .
    H H1 1.0554 0.0218 0.0878 0.062 Uiso calc R 1 . .
    C C2 1.23425(18) 0.0845(2) 0.11690(12) 0.0609(5) Uani d . 1 . .
    H H2 1.2692 0.0026 0.1400 0.073 Uiso calc R 1 . .
    C C3 1.31051(18) 0.1935(2) 0.11417(12) 0.0655(6) Uani d . 1 . .
    H H3 1.3970 0.1855 0.1354 0.079 Uiso calc R 1 . .
    C C4 1.25803(18) 0.3152(2) 0.07964(12) 0.0623(5) Uani d . 1 . .
    H H4 1.3094 0.3893 0.0779 0.075 Uiso calc R 1 . .
    C C5 1.13010(17) 0.32727(17) 0.04779(11) 0.0509(4) Uani d . 1 . .
    H H5 1.0956 0.4092 0.0242 0.061 Uiso calc R 1 . .
    C C6 1.05207(15) 0.21742(16) 0.05067(10) 0.0429(4) Uani d . 1 . .
    C C7 0.91650(15) 0.23322(16) 0.01343(10) 0.0430(4) Uani d . 1 . .
    C C8 0.71432(16) 0.23090(19) -0.00821(11) 0.0529(5) Uani d . 1 . .
    C C9 0.58650(18) 0.2091(3) 0.00312(15) 0.0772(6) Uani d . 1 . .
    H H9A 0.5689 0.1124 0.0005 0.093 Uiso calc R 1 . .
    H H9B 0.5856 0.2406 0.0592 0.093 Uiso calc R 1 . .
    C C10 0.4853(2) 0.2794(3) -0.06124(19) 0.1100(10) Uani d . 1 . .
    H H10A 0.5027 0.3750 -0.0600 0.165 Uiso calc R 1 . .
    H H10B 0.4066 0.2646 -0.0486 0.165 Uiso calc R 1 . .
    H H10C 0.4813 0.2441 -0.1167 0.165 Uiso calc R 1 . .
    C C11 0.83527(17) 0.11825(17) 0.12819(10) 0.0496(4) Uani d . 1 . .
    H H11A 0.7754 0.1576 0.1551 0.060 Uiso calc R 1 . .
    H H11B 0.9185 0.1359 0.1648 0.060 Uiso calc R 1 . .
    C C12 0.81484(18) -0.03413(18) 0.12166(11) 0.0571(5) Uani d . 1 . .
    H H12A 0.8667 -0.0732 0.0884 0.069 Uiso calc R 1 . .
    H H12B 0.7279 -0.0529 0.0925 0.069 Uiso calc R 1 . .
    C C13 0.8473(2) -0.0997(2) 0.20926(13) 0.0658(5) Uani d . 1 . .
    H H13A 0.7918 -0.0643 0.2411 0.079 Uiso calc R 1 . .
    H H13B 0.8335 -0.1969 0.2029 0.079 Uiso calc R 1 . .
    C C14 1.0814(2) -0.1225(2) 0.23923(13) 0.0618(5) Uani d . 1 . .
    H H14 1.0804 -0.1814 0.1945 0.074 Uiso calc R 1 . .
    C C15 1.1436(2) 0.0064(2) 0.34639(14) 0.0700(6) Uani d . 1 . .
    H H15 1.1959 0.0543 0.3912 0.084 Uiso calc R 1 . .
    C C16 1.0180(2) 0.0092(2) 0.32597(12) 0.0655(5) Uani d . 1 . .
    H H16 0.9685 0.0584 0.3532 0.079 Uiso calc R 1 . .
    N N1 0.86819(13) 0.29858(15) -0.05759(9) 0.0524(4) Uani d . 1 . .
    N N2 0.73910(14) 0.29737(16) -0.07142(10) 0.0572(4) Uani d . 1 . .
    N N3 0.82282(12) 0.18678(13) 0.04670(8) 0.0455(4) Uani d . 1 . .
    N N4 0.97689(15) -0.07477(15) 0.25699(9) 0.0564(4) Uani d . 1 . .
    N N5 1.18406(17) -0.07686(18) 0.29187(11) 0.0692(5) Uani d . 1 . .
    O O1 0.60569(16) 0.10016(18) 0.26136(10) 0.0807(5) Uani d D 1 . .
    O O2 0.43707(15) -0.11055(19) 0.28415(13) 0.0920(6) Uani d D 1 . .
    H H1A 0.554(2) 0.030(2) 0.2642(16) 0.127(11) Uiso d D 1 . .
    H H1B 0.650(2) 0.121(3) 0.3147(9) 0.134(11) Uiso d D 1 . .
    H H2A 0.3579(13) -0.096(2) 0.2882(17) 0.105(9) Uiso d D 1 . .
    H H2B 0.444(2) -0.2016(12) 0.277(2) 0.154(14) Uiso d D 1 . .
loop_
    _atom_site_aniso_label
    _atom_site_aniso_U_11
    _atom_site_aniso_U_22
    _atom_site_aniso_U_33
    _atom_site_aniso_U_12
    _atom_site_aniso_U_13
    _atom_site_aniso_U_23
    C1 0.0520(10) 0.0489(10) 0.0551(10) -0.0035(8) 0.0146(8) 0.0050(8)
    C2 0.0562(11) 0.0673(12) 0.0575(11) 0.0090(9) 0.0124(8) 0.0122(9)
    C3 0.0467(11) 0.0881(15) 0.0583(11) -0.0024(10) 0.0086(8) -0.0020(10)
    C4 0.0537(11) 0.0680(12) 0.0668(12) -0.0186(9) 0.0190(9) -0.0075(10)
    C5 0.0543(11) 0.0451(9) 0.0560(10) -0.0047(8) 0.0193(8) -0.0015(8)
    C6 0.0464(10) 0.0417(8) 0.0423(8) -0.0029(7) 0.0152(7) -0.0023(7)
    C7 0.0455(9) 0.0376(8) 0.0483(9) -0.0039(7) 0.0169(7) -0.0005(7)
    C8 0.0472(10) 0.0528(10) 0.0598(10) -0.0034(8) 0.0163(8) 0.0020(8)
    C9 0.0505(12) 0.0929(16) 0.0929(15) -0.0052(11) 0.0271(11) 0.0124(13)
    C10 0.0514(14) 0.151(3) 0.131(2) 0.0045(15) 0.0297(14) 0.031(2)
    C11 0.0578(10) 0.0464(9) 0.0489(9) -0.0042(8) 0.0218(8) -0.0010(7)
    C12 0.0665(12) 0.0479(10) 0.0615(11) -0.0122(8) 0.0252(9) -0.0007(8)
    C13 0.0780(14) 0.0530(11) 0.0757(13) -0.0041(10) 0.0366(11) 0.0124(10)
    C14 0.0839(15) 0.0492(10) 0.0594(11) 0.0147(10) 0.0314(11) 0.0078(9)
    C15 0.0886(16) 0.0605(12) 0.0631(12) 0.0040(11) 0.0240(11) 0.0049(10)
    C16 0.0951(16) 0.0532(11) 0.0590(11) 0.0097(10) 0.0394(11) 0.0041(9)
    N1 0.0461(8) 0.0548(9) 0.0562(8) -0.0011(7) 0.0137(6) 0.0098(7)
    N2 0.0439(9) 0.0624(9) 0.0638(9) -0.0005(7) 0.0121(7) 0.0096(8)
    N3 0.0477(8) 0.0424(7) 0.0485(7) -0.0045(6) 0.0163(6) 0.0002(6)
    N4 0.0741(11) 0.0474(8) 0.0559(8) 0.0066(7) 0.0314(8) 0.0092(7)
    N5 0.0786(12) 0.0630(11) 0.0704(10) 0.0143(9) 0.0278(9) 0.0130(9)
    O1 0.0767(11) 0.0899(12) 0.0706(10) -0.0057(9) 0.0114(8) 0.0019(8)
    O2 0.0619(10) 0.0805(12) 0.1268(15) 0.0036(8) 0.0135(9) -0.0038(10)
_geom_special_details
;
All e.s.d.'s (except the e.s.d. in the dihedral angle between two l.s. planes)
are estimated using the full covariance matrix. The cell e.s.d.'s are taken
into account individually in the estimation of e.s.d.'s in distances, angles
and torsion angles; correlations between e.s.d.'s in cell parameters are only
used when they are defined by crystal symmetry. An approximate (isotropic)
treatment of cell e.s.d.'s is used for estimating e.s.d.'s involving l.s.
planes.
;
loop_
    _geom_bond_atom_site_label_1
    _geom_bond_atom_site_label_2
    _geom_bond_site_symmetry_2
    _geom_bond_distance
    _geom_bond_publ_flag
    C1 C2 . 1.377(2) ?
    C1 C6 . 1.387(2) ?
    C1 H1 . 0.9300 ?
    C2 C3 . 1.373(3) ?
    C2 H2 . 0.9300 ?
    C3 C4 . 1.384(3) ?
    C3 H3 . 0.9300 ?
    C4 C5 . 1.377(3) ?
    C4 H4 . 0.9300 ?
    C5 C6 . 1.393(2) ?
    C5 H5 . 0.9300 ?
    C6 C7 . 1.469(2) ?
    C7 N1 . 1.308(2) yes
    C7 N3 . 1.373(2) yes
    C8 N2 . 1.312(2) yes
    C8 N3 . 1.363(2) yes
    C8 C9 . 1.492(3) ?
    C9 C10 . 1.485(3) ?
    C9 H9A . 0.9700 ?
    C9 H9B . 0.9700 ?
    C10 H10A . 0.9600 ?
    C10 H10B . 0.9600 ?
    C10 H10C . 0.9600 ?
    C11 N3 . 1.465(2) ?
    C11 C12 . 1.516(2) ?
    C11 H11A . 0.9700 ?
    C11 H11B . 0.9700 ?
    C12 C13 . 1.522(3) ?
    C12 H12A . 0.9700 ?
    C12 H12B . 0.9700 ?
    C13 N4 . 1.459(2) ?
    C13 H13A . 0.9700 ?
    C13 H13B . 0.9700 ?
    C14 N5 . 1.307(3) ?
    C14 N4 . 1.352(2) ?
    C14 H14 . 0.9300 ?
    C15 C16 . 1.341(3) ?
    C15 N5 . 1.371(3) ?
    C15 H15 . 0.9300 ?
    C16 N4 . 1.372(2) ?
    C16 H16 . 0.9300 ?
    N1 N2 . 1.387(2) yes
    O1 H1A . 0.906(10) ?
    O1 H1B . 0.902(10) ?
    O2 H2A . 0.909(9) ?
    O2 H2B . 0.910(10) ?
loop_
    _geom_angle_atom_site_label_1
    _geom_angle_atom_site_label_2
    _geom_angle_atom_site_label_3
    _geom_angle_site_symmetry_1
    _geom_angle_site_symmetry_3
    _geom_angle
    _geom_angle_publ_flag
    C2 C1 C6 . . 120.80(16) ?
    C2 C1 H1 . . 119.6 ?
    C6 C1 H1 . . 119.6 ?
    C3 C2 C1 . . 120.29(18) ?
    C3 C2 H2 . . 119.9 ?
    C1 C2 H2 . . 119.9 ?
    C2 C3 C4 . . 119.64(18) ?
    C2 C3 H3 . . 120.2 ?
    C4 C3 H3 . . 120.2 ?
    C5 C4 C3 . . 120.35(18) ?
    C5 C4 H4 . . 119.8 ?
    C3 C4 H4 . . 119.8 ?
    C4 C5 C6 . . 120.35(17) ?
    C4 C5 H5 . . 119.8 ?
    C6 C5 H5 . . 119.8 ?
    C1 C6 C5 . . 118.56(16) ?
    C1 C6 C7 . . 122.80(14) ?
    C5 C6 C7 . . 118.59(15) ?
    N1 C7 N3 . . 110.00(14) ?
    N1 C7 C6 . . 123.22(14) ?
    N3 C7 C6 . . 126.76(14) ?
    N2 C8 N3 . . 110.02(15) ?
    N2 C8 C9 . . 125.15(17) ?
    N3 C8 C9 . . 124.82(17) ?
    C10 C9 C8 . . 113.94(19) ?
    C10 C9 H9A . . 108.8 ?
    C8 C9 H9A . . 108.8 ?
    C10 C9 H9B . . 108.8 ?
    C8 C9 H9B . . 108.8 ?
    H9A C9 H9B . . 107.7 ?
    C9 C10 H10A . . 109.5 ?
    C9 C10 H10B . . 109.5 ?
    H10A C10 H10B . . 109.5 ?
    C9 C10 H10C . . 109.5 ?
    H10A C10 H10C . . 109.5 ?
    H10B C10 H10C . . 109.5 ?
    N3 C11 C12 . . 114.56(14) ?
    N3 C11 H11A . . 108.6 ?
    C12 C11 H11A . . 108.6 ?
    N3 C11 H11B . . 108.6 ?
    C12 C11 H11B . . 108.6 ?
    H11A C11 H11B . . 107.6 ?
    C11 C12 C13 . . 111.13(15) ?
    C11 C12 H12A . . 109.4 ?
    C13 C12 H12A . . 109.4 ?
    C11 C12 H12B . . 109.4 ?
    C13 C12 H12B . . 109.4 ?
    H12A C12 H12B . . 108.0 ?
    N4 C13 C12 . . 112.37(15) ?
    N4 C13 H13A . . 109.1 ?
    C12 C13 H13A . . 109.1 ?
    N4 C13 H13B . . 109.1 ?
    C12 C13 H13B . . 109.1 ?
    H13A C13 H13B . . 107.9 ?
    N5 C14 N4 . . 112.54(18) ?
    N5 C14 H14 . . 123.7 ?
    N4 C14 H14 . . 123.7 ?
    C16 C15 N5 . . 110.43(19) ?
    C16 C15 H15 . . 124.8 ?
    N5 C15 H15 . . 124.8 ?
    C15 C16 N4 . . 106.56(17) ?
    C15 C16 H16 . . 126.7 ?
    N4 C16 H16 . . 126.7 ?
    C7 N1 N2 . . 107.35(13) ?
    C8 N2 N1 . . 107.52(13) ?
    C8 N3 C7 . . 105.09(14) yes
    C8 N3 C11 . . 126.52(14) yes
    C7 N3 C11 . . 128.05(14) yes
    C14 N4 C16 . . 105.73(17) ?
    C14 N4 C13 . . 127.14(17) ?
    C16 N4 C13 . . 127.00(17) ?
    C14 N5 C15 . . 104.73(18) ?
    H1A O1 H1B . . 108.4(14) ?
    H2A O2 H2B . . 106.5(14) ?
loop_
    _geom_torsion_atom_site_label_1
    _geom_torsion_atom_site_label_2
    _geom_torsion_atom_site_label_3
    _geom_torsion_atom_site_label_4
    _geom_torsion_site_symmetry_1
    _geom_torsion_site_symmetry_2
    _geom_torsion_site_symmetry_3
    _geom_torsion_site_symmetry_4
    _geom_torsion
    _geom_torsion_publ_flag
    C6 C1 C2 C3 . . . . 0.1(3) ?
    C1 C2 C3 C4 . . . . -0.1(3) ?
    C2 C3 C4 C5 . . . . -0.3(3) ?
    C3 C4 C5 C6 . . . . 0.6(3) ?
    C2 C1 C6 C5 . . . . 0.2(3) ?
    C2 C1 C6 C7 . . . . 177.55(16) ?
    C4 C5 C6 C1 . . . . -0.5(2) ?
    C4 C5 C6 C7 . . . . -177.98(15) ?
    C1 C6 C7 N1 . . . . -137.55(18) ?
    C5 C6 C7 N1 . . . . 39.8(2) ?
    C1 C6 C7 N3 . . . . 44.1(2) ?
    C5 C6 C7 N3 . . . . -138.58(17) ?
    N2 C8 C9 C10 . . . . -4.5(3) ?
    N3 C8 C9 C10 . . . . 174.1(2) ?
    N3 C11 C12 C13 . . . . 172.00(15) ?
    C11 C12 C13 N4 . . . . -58.7(2) ?
    N5 C15 C16 N4 . . . . 0.3(2) ?
    N3 C7 N1 N2 . . . . 0.85(18) ?
    C6 C7 N1 N2 . . . . -177.79(14) ?
    N3 C8 N2 N1 . . . . -0.6(2) ?
    C9 C8 N2 N1 . . . . 178.21(19) ?
    C7 N1 N2 C8 . . . . -0.15(19) ?
    N2 C8 N3 C7 . . . . 1.09(19) ?
    C9 C8 N3 C7 . . . . -177.73(19) ?
    N2 C8 N3 C11 . . . . 174.88(15) ?
    C9 C8 N3 C11 . . . . -3.9(3) ?
    N1 C7 N3 C8 . . . . -1.19(18) ?
    C6 C7 N3 C8 . . . . 177.38(15) ?
    N1 C7 N3 C11 . . . . -174.85(15) ?
    C6 C7 N3 C11 . . . . 3.7(3) ?
    C12 C11 N3 C8 . . . . 84.7(2) ?
    C12 C11 N3 C7 . . . . -102.89(19) ?
    N5 C14 N4 C16 . . . . 0.8(2) ?
    N5 C14 N4 C13 . . . . 176.98(15) ?
    C15 C16 N4 C14 . . . . -0.6(2) ?
    C15 C16 N4 C13 . . . . -176.81(16) ?
    C12 C13 N4 C14 . . . . -67.3(2) ?
    C12 C13 N4 C16 . . . . 108.1(2) ?
    N4 C14 N5 C15 . . . . -0.6(2) ?
    C16 C15 N5 C14 . . . . 0.2(2) ?
    C7 N3 C11 C12 . . . . -102.89(19) ?
    C6 C7 N3 C11 . . . . 3.7(3) ?
    C6 C7 N3 C8 . . . . 177.38(15) ?
    N1 C7 N3 C11 . . . . -174.85(15) ?
    N2 C8 N3 C11 . . . . 174.88(15) ?
    C9 C8 N3 C11 . . . . -3.9(3) ?
    C5 C6 C7 N1 . . . . 39.8(2) ?
    N1 C7 C6 C1 . . . . -137.55(18) ?
    N3 C7 C6 C1 . . . . 44.1(2) ?
    N2 C8 C9 C10 . . . . -4.5(3) ?
    C10 C9 C8 N3 . . . . 174.1(2) ?
    N4 C13 C12 C11 . . . . -58.7(2) ?
    N3 C11 C12 C13 . . . . 172.00(15) ?
loop_
    _geom_hbond_atom_site_label_D
    _geom_hbond_atom_site_label_H
    _geom_hbond_atom_site_label_A
    _geom_hbond_site_symmetry_A
    _geom_hbond_distance_DH
    _geom_hbond_distance_HA
    _geom_hbond_distance_DA
    _geom_hbond_angle_DHA
    O1 H1A O2 . 0.906(10) 1.982(11) 2.882(3) 172(3)
    O1 H1B N2 4_566 0.902(10) 2.020(11) 2.913(2) 170(3)
    O2 H2A N5 1_455 0.909(9) 1.952(10) 2.859(3) 176(2)
    O2 H2B O1 2_645 0.910(10) 2.076(15) 2.949(3) 160(3)
data_global
_journal_date_recd_electronic     2010-09-23
_journal_date_accepted     2010-10-01
_journal_name_full     'Acta Crystallographica, Section E'
_journal_year     2010
_journal_volume     66
_journal_issue     11
_journal_page_first     o2777
_journal_page_last     o2778
_journal_paper_category     QO
_journal_coeditor_code     JH2213
_publ_contact_author_name     'Dr.Vasuki Gopalsamy'
_publ_contact_author_address
;
Department of Physics
Kunthavai Naachiar Govt. Arts college(w)(Autonomous)
Thanjavur-613 007,
India.
;
_publ_contact_author_email     vasuki.arasi@yahoo.com
_publ_contact_author_fax     '04362 237152'
_publ_contact_author_phone     '9791402323'
_publ_section_title
;
3-Ethyl-4-[3-(1<i>H</i>-imidazol-1-yl)propyl]-5-phenyl-4<i>H</i>-1,2,4-triazole
dihydrate
;
loop_
    _publ_author_name
    _publ_author_address
    'Anuradha Gurumoorthy'
;         Department of Physics
          Saveetha School of Engineering
          Saveetha University
          Chennai-5
          India
;
    'Vasuki Gopalsamy'
;         Department of Physics
Kunthavai Naachiar Government Arts College for Women (Autonomous)
          Thanjavur 7
          India
;
    'Dilek \"Unl\"uer '
;         Department of Chemistry
          Faculty of Arts and Sciences
          Karadeniz Teknik University
          Trabzon 61080
          Turkey
;
    'Esra D\"u\(gd\"u'
;         Department of Chemistry
          Faculty of Arts and Sciences
          Karadeniz Teknik University
          Trabzon 61080
          Turkey
;
    'Babu Varghesee'
;         Sophisticated Analytical Instrumentation Facilities,
          Indian Institute of Technology,
          Madras,
          Chennai 36,
          India
;
