# Supplementary material for: 3-Ethyl-4-[3-(1H-imidazol-1-yl)prop­yl]-5-phenyl-4H-1,2,4-triazole dihydrate
Source: Acta Crystallogr Sect E Struct Rep Online. 2010 Oct 9;66(Pt 11):o2777–8. doi: 10.1107/S160053681003936X (PMC3008975; doi:10.1107/S160053681003936X)
Supplement: Supplementary file 2 [file e-66-o2777-Isup2.hkl]

# 
# h,k,l, Fc-squared, Fo-squared, sigma(Fo-squared) and status flag 
# 
data_I
_shelx_title ' VASUKI' 
_shelx_refln_list_code          4 
_shelx_F_calc_maximum      182.05 
_exptl_crystal_F_000       680.00 
_reflns_d_resolution_high  0.8510 
 
loop_ 
 _symmetry_equiv_pos_as_xyz 
 'x, y, z' 
 '-x, y+1/2, -z+1/2' 
 '-x, -y, -z' 
 'x, -y-1/2, z-1/2' 
 
_cell_length_a    11.0787 
_cell_length_b     9.8428 
_cell_length_c    16.3289 
_cell_angle_alpha  90.000 
_cell_angle_beta  105.602 
_cell_angle_gamma  90.000 
 
_shelx_F_squared_multiplier     1.000 
 
loop_ 
 _refln_index_h 
 _refln_index_k 
 _refln_index_l 
 _refln_F_squared_calc 
 _refln_F_squared_meas 
 _refln_F_squared_sigma 
 _refln_observed_status 
   1   0   0    12968.85    13996.49    109.88 o 
   2   0   0      437.51      418.55      3.77 o 
   3   0   0     7164.07     6226.17     96.43 o 
   4   0   0      544.39      520.01      6.26 o 
   5   0   0       62.65       52.62      1.59 o 
   6   0   0      106.41      137.27      3.77 o 
   7   0   0     1090.41     1132.55     13.75 o 
   8   0   0        0.94       -2.49      2.49 o 
   9   0   0      219.59      249.83      6.79 o 
  10   0   0        0.00        4.90      2.81 o 
  11   0   0        0.01        2.80      2.79 o 
  12   0   0       29.82       35.89      2.16 o 
   1   1   0     3269.48     2962.09     44.08 o 
   2   1   0      179.35      173.17      2.57 o 
   3   1   0     1279.86     1316.12      8.81 o 
   4   1   0     1830.85     2051.15     13.02 o 
   5   1   0        0.02       -1.39      1.39 o 
   6   1   0       11.78       17.42      1.15 o 
   7   1   0      161.82      138.34      3.99 o 
   8   1   0      143.66      147.71      4.48 o 
   9   1   0      263.19      243.16      6.92 o 
  10   1   0       96.34       88.73      3.15 o 
  11   1   0       39.76       37.25      2.36 o 
  12   1   0       48.33       52.68      2.44 o 
   0   2   0     3328.03     2452.25     46.62 o 
   1   2   0     2337.58     2427.75     10.72 o 
   2   2   0      220.33      229.82      3.43 o 
   3   2   0       26.72       28.40      0.89 o 
   4   2   0        5.36        3.05      1.12 o 
   5   2   0     2820.04     3193.82     19.75 o 
   6   2   0      622.10      704.76     10.02 o 
   7   2   0       20.46       21.27      1.53 o 
   8   2   0        0.05       -2.40      2.40 o 
   9   2   0      158.99      148.34      4.65 o 
  10   2   0        1.06        2.90      2.95 o 
  11   2   0        7.17        5.20      2.97 o 
  12   2   0        1.93        1.51      2.18 o 
   1   3   0     1283.20     1273.43      8.93 o 
   2   3   0     3502.41     4136.00     18.31 o 
   3   3   0      829.73      890.64      8.67 o 
   4   3   0      539.29      585.16      7.74 o 
   5   3   0        0.43        1.41      1.65 o 
   6   3   0      117.40      120.28      3.66 o 
   7   3   0      269.50      278.04      7.49 o 
   8   3   0        2.22        1.05      2.35 o 
   9   3   0       15.86       15.54      2.00 o 
  10   3   0       21.81       24.59      2.24 o 
  11   3   0        4.21        3.07      2.64 o 
  12   3   0       17.21       23.55      1.74 o 
   0   4   0      106.01      130.74      3.30 o 
   1   4   0      143.08      213.72      4.24 o 
   2   4   0        0.08        1.37      1.14 o 
   3   4   0      456.65      540.94      7.52 o 
   4   4   0      879.38      900.56     10.58 o 
   5   4   0      194.58      178.48      5.20 o 
   6   4   0       31.45       28.98      1.60 o 
   7   4   0        1.59        0.59      2.52 o 
   8   4   0        0.01        1.97      2.66 o 
   9   4   0       41.96       45.62      2.58 o 
  10   4   0       11.62       12.29      1.94 o 
  11   4   0        0.02       -1.77      2.40 o 
   1   5   0       22.22       27.49      1.14 o 
   2   5   0      206.42      187.89      4.82 o 
   3   5   0       80.67       91.13      2.92 o 
   4   5   0      112.16      124.66      3.92 o 
   5   5   0       16.79       17.38      1.49 o 
   6   5   0      196.29      201.36      5.76 o 
   7   5   0      201.07      201.32      6.17 o 
   8   5   0        6.66        8.81      3.34 o 
   9   5   0        6.02        3.70      3.10 o 
  10   5   0        0.11       -0.56      2.67 o 
  11   5   0        1.33        5.51      2.02 o 
   0   6   0      627.92      574.66      9.01 o 
   1   6   0        8.29        5.14      0.97 o 
   2   6   0      144.85      125.71      3.97 o 
   3   6   0       10.92       13.94      1.32 o 
   4   6   0        0.65        1.40      2.11 o 
   5   6   0        2.81        6.89      2.15 o 
   6   6   0       95.39      100.22      3.14 o 
   7   6   0       30.79       29.19      2.18 o 
   8   6   0       18.02       15.67      2.07 o 
   9   6   0        0.04        0.20      2.66 o 
  10   6   0       13.67       18.35      1.69 o 
   1   7   0      212.72      199.54      5.40 o 
   2   7   0       53.17       52.18      2.04 o 
   3   7   0       85.51       67.62      2.27 o 
   4   7   0        0.07        1.83      2.51 o 
   5   7   0       13.97       12.54      1.72 o 
   6   7   0        6.47        6.05      2.71 o 
   7   7   0        1.03        1.98      2.62 o 
   8   7   0        4.33        7.82      2.93 o 
   9   7   0       25.03       21.41      1.80 o 
   0   8   0       33.32       37.90      2.15 o 
   1   8   0        2.14        2.26      2.36 o 
   2   8   0      238.23      231.87      6.60 o 
   3   8   0       12.79       18.18      1.78 o 
   4   8   0       38.50       38.82      2.36 o 
   5   8   0       27.37       31.95      2.15 o 
   6   8   0       22.04       20.40      2.04 o 
   7   8   0        5.21        3.70      2.79 o 
   8   8   0       14.87       13.27      1.68 o 
   9   8   0        0.32        2.62      1.84 o 
   1   9   0        0.48       -0.44      2.57 o 
   2   9   0        0.65        4.64      2.74 o 
   3   9   0       12.82       12.93      1.79 o 
   4   9   0      204.63      208.43      6.36 o 
   5   9   0       52.25       44.55      2.53 o 
   6   9   0        9.69        9.35      3.04 o 
   7   9   0       10.71        7.90      2.42 o 
   0  10   0      442.35      450.58      9.97 o 
   1  10   0       25.02       17.75      1.95 o 
   2  10   0        3.88       -1.18      2.80 o 
   3  10   0       23.73       24.07      1.99 o 
   4  10   0       15.72       14.78      1.85 o 
   5  10   0        0.05        2.29      1.92 o 
   6  10   0        0.00       -1.13      1.89 o 
   1  11   0        5.38        5.84      2.17 o 
   2  11   0        0.01        1.43      1.88 o 
   3  11   0        4.22        5.12      1.97 o 
 -12   1   1        9.66       15.27      1.81 o 
 -11   1   1        0.07       -2.27      2.87 o 
 -10   1   1       67.50       66.22      2.82 o 
  -9   1   1       63.64       59.54      2.54 o 
  -8   1   1      704.51      736.98     12.20 o 
  -7   1   1       60.10       65.50      2.06 o 
  -6   1   1      242.35      239.24      5.61 o 
  -5   1   1      694.45      798.71      8.86 o 
  -4   1   1        3.91        5.67      0.62 o 
  -3   1   1       33.37       32.75      1.08 o 
  -2   1   1      253.08      227.97      2.92 o 
  -1   1   1      139.98      129.17      1.80 o 
   0   1   1      580.44      575.91      2.49 o 
   1   1   1      108.99       85.11      1.58 o 
   2   1   1     1260.46     1245.97      7.51 o 
   3   1   1      359.18      308.80      4.33 o 
   4   1   1      125.49      115.45      3.17 o 
   5   1   1      137.50      125.90      3.28 o 
   6   1   1       96.66       95.58      3.00 o 
   7   1   1       75.19       62.00      2.09 o 
   8   1   1        5.49        6.16      2.49 o 
   9   1   1        9.37        6.20      2.69 o 
  10   1   1        0.01       -3.19      3.19 o 
  11   1   1        9.88       11.06      1.77 o 
  12   1   1        0.90        1.75      2.03 o 
 -12   2   1        0.06        1.92      2.14 o 
 -11   2   1       39.68       40.38      2.50 o 
 -10   2   1        2.69        3.83      2.86 o 
  -9   2   1       45.24       50.90      2.51 o 
  -8   2   1      327.34      328.94      8.59 o 
  -7   2   1        3.01        0.64      2.42 o 
  -6   2   1       10.72       12.50      1.16 o 
  -5   2   1      122.81      143.02      3.96 o 
  -4   2   1      740.44      777.04      8.05 o 
  -3   2   1      502.89      467.46      5.53 o 
  -2   2   1      644.99      658.25      5.74 o 
  -1   2   1     1487.07     1536.34      8.25 o 
   0   2   1      666.89      682.88      4.15 o 
   1   2   1      787.07      718.45      5.64 o 
   2   2   1      828.16      759.87      6.49 o 
   3   2   1      224.87      226.92      4.01 o 
   4   2   1       37.42       36.00      1.14 o 
   5   2   1       22.85       19.43      1.15 o 
   6   2   1       42.79       56.00      1.80 o 
   7   2   1      165.52      171.70      5.03 o 
   8   2   1       20.56       18.02      1.80 o 
   9   2   1        6.37        0.22      3.16 o 
  10   2   1       92.86       92.17      3.34 o 
  11   2   1        5.57        6.58      2.37 o 
  12   2   1        0.39       -0.37      2.02 o 
 -12   3   1        6.54        8.83      1.52 o 
 -11   3   1        5.58        4.15      2.91 o 
 -10   3   1       39.65       42.89      2.36 o 
  -9   3   1      268.28      291.33      8.73 o 
  -8   3   1     1099.29     1137.00     15.96 o 
  -7   3   1       13.11       12.45      1.48 o 
  -6   3   1      122.00      111.21      3.35 o 
  -5   3   1     1148.91     1154.37     11.96 o 
  -4   3   1        0.76       -0.56      1.31 o 
  -3   3   1      835.01      874.28      8.53 o 
  -2   3   1      114.45      112.17      2.84 o 
  -1   3   1      161.89      136.66      2.91 o 
   0   3   1      120.80      120.50      3.12 o 
   1   3   1     1646.12     1689.88     10.62 o 
   2   3   1     1989.34     2144.60     12.90 o 
   3   3   1        5.85        5.55      0.61 o 
   4   3   1      487.32      480.10      7.17 o 
   5   3   1        2.23        3.49      1.58 o 
   6   3   1       67.79       58.55      1.96 o 
   7   3   1       93.16       86.27      2.54 o 
   8   3   1      122.42      119.32      3.58 o 
   9   3   1       25.19       27.93      2.07 o 
  10   3   1       25.41       26.12      2.08 o 
  11   3   1        0.01        5.25      2.28 o 
 -11   4   1        6.33        6.77      2.33 o 
 -10   4   1       14.93       13.47      1.93 o 
  -9   4   1       65.65       65.78      2.80 o 
  -8   4   1      145.48      136.80      4.08 o 
  -7   4   1       10.49       13.03      1.59 o 
  -6   4   1      448.63      472.98      9.13 o 
  -5   4   1       32.56       27.94      1.34 o 
  -4   4   1      427.65      449.38      7.47 o 
  -3   4   1       75.19       81.97      2.39 o 
  -2   4   1      143.58      157.38      3.83 o 
  -1   4   1     2737.22     3212.57     17.26 o 
   0   4   1     1605.21     1731.43     27.31 o 
   1   4   1      166.86      168.37      3.85 o 
   2   4   1      368.04      367.29      5.83 o 
   3   4   1      115.77      122.27      3.31 o 
   4   4   1     1096.36     1186.51     12.47 o 
   5   4   1       49.98       50.74      1.77 o 
   6   4   1      212.91      220.68      5.68 o 
   7   4   1       58.42       55.72      2.51 o 
   8   4   1       64.85       65.18      2.73 o 
   9   4   1       10.49        3.12      3.59 o 
  10   4   1       22.45       24.45      2.08 o 
  11   4   1        1.76        2.39      2.12 o 
 -11   5   1       22.58       19.57      1.83 o 
 -10   5   1       71.13       68.44      2.89 o 
  -9   5   1        4.26        7.07      3.13 o 
  -8   5   1      226.11      230.12      6.78 o 
  -7   5   1        0.49       -2.82      2.82 o 
  -6   5   1      105.64      111.49      3.32 o 
  -5   5   1        5.47        5.63      1.92 o 
  -4   5   1      153.04      160.15      4.33 o 
  -3   5   1     1133.05     1262.28     13.02 o 
  -2   5   1       12.30       12.49      0.99 o 
  -1   5   1      523.98      538.54      7.74 o 
   0   5   1      162.51      164.55      6.74 o 
   1   5   1       83.86       83.05      2.35 o 
   2   5   1      345.58      378.47      6.86 o 
   3   5   1       69.49       88.76      2.63 o 
   4   5   1      124.13      114.39      3.51 o 
   5   5   1      676.73      619.95     10.80 o 
   6   5   1       37.79       33.34      1.99 o 
   7   5   1      291.33      287.10      8.34 o 
   8   5   1     1359.14     1441.30     19.09 o 
   9   5   1       91.36       97.16      3.26 o 
  10   5   1       28.36       29.29      2.09 o 
  11   5   1        1.83        1.72      2.02 o 
 -10   6   1       30.75       36.73      2.13 o 
  -9   6   1        9.45        5.28      3.00 o 
  -8   6   1       20.09       21.43      2.09 o 
  -7   6   1        6.64        9.11      2.92 o 
  -6   6   1       70.45       75.28      2.74 o 
  -5   6   1       61.96       60.14      2.27 o 
  -4   6   1       24.18       21.61      1.59 o 
  -3   6   1       57.56       64.97      2.03 o 
  -2   6   1        0.08        0.29      1.91 o 
  -1   6   1       18.64       12.97      1.19 o 
   0   6   1      123.46      105.34      3.89 o 
   1   6   1       33.73       24.34      1.33 o 
   2   6   1      398.17      400.15      8.01 o 
   3   6   1       14.94       11.70      1.21 o 
   4   6   1       17.78       20.58      1.47 o 
   5   6   1      188.80      206.19      5.81 o 
   6   6   1        7.65        8.98      1.59 o 
   7   6   1       36.54       31.09      2.29 o 
   8   6   1        0.79       -2.77      2.77 o 
   9   6   1       42.21       40.79      2.34 o 
  10   6   1        0.32        0.14      2.13 o 
 -10   7   1        1.24        3.85      2.02 o 
  -9   7   1       24.88       22.94      1.87 o 
  -8   7   1      159.10      163.27      5.10 o 
  -7   7   1        0.13        0.00      2.66 o 
  -6   7   1       14.82       10.27      1.86 o 
  -5   7   1        9.19        6.55      2.84 o 
  -4   7   1       95.29       93.24      2.90 o 
  -3   7   1       10.02        4.01      2.41 o 
  -2   7   1       10.69        6.69      1.27 o 
  -1   7   1       38.11       35.20      1.75 o 
   0   7   1      213.87      212.07      4.18 o 
   1   7   1       85.04       96.11      2.97 o 
   2   7   1       81.17       87.41      2.50 o 
   3   7   1      259.11      262.61      7.59 o 
   4   7   1       14.13       15.63      1.70 o 
   5   7   1        6.90        8.20      1.71 o 
   6   7   1       33.21       32.23      2.09 o 
   7   7   1        8.44        7.85      2.88 o 
   8   7   1        0.38       -2.74      2.74 o 
   9   7   1       16.86       20.36      1.82 o 
  -9   8   1       61.34       64.38      2.32 o 
  -8   8   1        6.91        4.54      2.49 o 
  -7   8   1        0.42        1.19      2.43 o 
  -6   8   1       18.24       17.88      2.12 o 
  -5   8   1        3.23       -0.88      2.59 o 
  -4   8   1       17.22       12.96      1.74 o 
  -3   8   1        8.25        8.84      1.38 o 
  -2   8   1      257.36      270.26      7.98 o 
  -1   8   1       81.39       82.47      2.84 o 
   0   8   1        1.37        0.30      1.64 o 
   1   8   1        7.82        4.74      2.57 o 
   2   8   1       19.85       21.37      1.87 o 
   3   8   1       12.29        9.80      3.04 o 
   4   8   1        0.55       -0.45      2.48 o 
   5   8   1        3.41        5.53      2.88 o 
   6   8   1       44.12       43.63      2.34 o 
   7   8   1       54.90       58.73      2.67 o 
   8   8   1        5.38       13.18      1.67 o 
  -8   9   1        6.17        1.89      2.12 o 
  -7   9   1        0.65        2.93      1.89 o 
  -6   9   1       58.86       58.23      2.44 o 
  -5   9   1        0.03        0.40      2.43 o 
  -4   9   1        2.08       -0.64      2.69 o 
  -3   9   1       51.52       50.71      2.56 o 
  -2   9   1       21.09       21.12      1.89 o 
  -1   9   1       65.04       66.85      2.69 o 
   0   9   1      112.13       98.22      2.51 o 
   1   9   1       31.86       34.69      2.08 o 
   2   9   1        3.42        4.62      2.56 o 
   3   9   1       16.95       14.09      1.77 o 
   4   9   1       43.02       37.65      2.30 o 
   5   9   1      113.08      119.78      3.57 o 
   6   9   1       22.30       18.02      1.70 o 
   7   9   1        1.81        4.38      1.99 o 
  -6  10   1        4.47        2.99      2.11 o 
  -5  10   1       18.84       20.23      1.88 o 
  -4  10   1       25.20       25.26      1.87 o 
  -3  10   1        1.06        2.84      2.39 o 
  -2  10   1        0.91       -2.63      2.63 o 
  -1  10   1       29.91       32.39      2.23 o 
   0  10   1       19.73       23.00      1.47 o 
   1  10   1       27.61       23.15      2.00 o 
   2  10   1       23.43       21.82      1.96 o 
   3  10   1        1.19       -0.19      2.14 o 
   4  10   1        0.92        1.35      2.21 o 
   5  10   1        2.18        3.24      2.06 o 
   6  10   1       36.33       39.43      1.94 o 
  -4  11   1        4.79        9.21      1.37 o 
  -3  11   1       12.15        9.55      1.47 o 
  -2  11   1        0.49        0.86      2.01 o 
  -1  11   1       11.07        8.03      1.58 o 
   0  11   1       47.24       51.67      2.14 o 
   1  11   1       21.76       26.42      1.86 o 
   2  11   1        3.93        1.55      2.07 o 
   3  11   1        0.20        1.40      1.68 o 
 -12   0   2        7.58        7.65      2.78 o 
 -11   0   2        0.52        0.63      2.75 o 
 -10   0   2      180.87      190.38      5.59 o 
  -9   0   2        0.06        2.08      2.83 o 
  -8   0   2        5.19        5.96      2.60 o 
  -7   0   2     1809.15     2002.15     18.04 o 
  -6   0   2     1346.02     1551.94     14.00 o 
  -5   0   2      742.06      805.09      8.71 o 
  -4   0   2    10550.43    10350.48    147.30 o 
  -3   0   2     2555.26     2902.23     13.13 o 
  -2   0   2     9818.04    10584.65    112.79 o 
  -1   0   2      379.01      480.75      3.40 o 
   0   0   2      988.35     1003.26      5.24 o 
   1   0   2      281.98      267.78      2.91 o 
   2   0   2      188.27      205.72      3.09 o 
   3   0   2        4.59        3.06      1.12 o 
   4   0   2     5039.12     6472.51     26.54 o 
   5   0   2     7699.72    10375.20     39.43 o 
   6   0   2        0.03       -1.80      1.80 o 
   7   0   2     1234.21     1233.57     15.17 o 
   8   0   2      152.78      165.87      4.91 o 
   9   0   2      224.21      217.96      6.69 o 
  10   0   2       90.27       75.19      3.04 o 
  11   0   2       10.18       10.31      1.81 o 
  12   0   2        9.87       11.44      1.49 o 
 -12   1   2       24.99       27.07      2.03 o 
 -11   1   2        1.91        2.11      2.77 o 
 -10   1   2        6.22        0.68      3.30 o 
  -9   1   2        4.53       -0.64      2.83 o 
  -8   1   2        2.91        3.49      2.74 o 
  -7   1   2        3.12        2.56      1.91 o 
  -6   1   2      146.19      190.63      5.07 o 
  -5   1   2       16.19       13.39      0.92 o 
  -4   1   2      118.64      116.80      3.06 o 
  -3   1   2      576.85      610.58      5.83 o 
  -2   1   2       94.12       77.98      1.82 o 
  -1   1   2     2619.80     1939.81     37.75 o 
   0   1   2     3090.84     2325.20     28.88 o 
   1   1   2       22.73       16.82      0.50 o 
   2   1   2     1802.56     1893.83     10.19 o 
   3   1   2     1483.99     1513.33     10.44 o 
   4   1   2       66.01       62.42      1.83 o 
   5   1   2      289.43      315.25      6.12 o 
   6   1   2       23.61       23.24      1.36 o 
   7   1   2        3.68        5.07      2.53 o 
   8   1   2      579.07      582.16     11.41 o 
   9   1   2       32.87       28.93      2.23 o 
  10   1   2        8.75        6.93      3.20 o 
  11   1   2        0.10       -1.25      2.54 o 
  12   1   2        4.22        5.54      1.32 o 
 -12   2   2        5.94        7.16      2.46 o 
 -11   2   2        3.15        2.87      2.72 o 
 -10   2   2       11.20       11.46      1.95 o 
  -9   2   2       42.89       49.28      2.57 o 
  -8   2   2      288.86      326.25      8.33 o 
  -7   2   2      401.25      413.84      8.47 o 
  -6   2   2      162.16      169.82      4.92 o 
  -5   2   2       53.65       48.68      1.47 o 
  -4   2   2      102.95      106.21      2.74 o 
  -3   2   2      348.00      359.25      4.90 o 
  -2   2   2     1962.02     2047.19     10.85 o 
  -1   2   2    10308.75     9369.66    116.48 o 
   0   2   2    33141.09    42687.86   1403.20 o 
   1   2   2     1163.15     1179.13      7.79 o 
   2   2   2      480.29      434.88      5.13 o 
   3   2   2        4.34        4.41      0.63 o 
   4   2   2       14.49       22.67      1.05 o 
   5   2   2       62.18       54.52      1.73 o 
   6   2   2       28.80       31.23      1.58 o 
   7   2   2       89.38       91.00      2.71 o 
   8   2   2      154.50      152.11      4.42 o 
   9   2   2      182.39      169.44      4.82 o 
  10   2   2        0.70        4.24      2.61 o 
  11   2   2        2.85        3.40      2.33 o 
 -12   3   2        7.95        7.05      2.52 o 
 -11   3   2        2.33       -2.72      2.88 o 
 -10   3   2       20.88       16.14      2.20 o 
  -9   3   2      637.90      626.66     12.43 o 
  -8   3   2      175.66      178.41      5.12 o 
  -7   3   2      471.20      492.29      9.53 o 
  -6   3   2       20.35       26.47      1.46 o 
  -5   3   2       79.66       69.66      2.12 o 
  -4   3   2      601.95      546.34      7.41 o 
  -3   3   2     3220.95     3612.74     18.53 o 
  -2   3   2       24.23       20.12      0.80 o 
  -1   3   2     5801.72     4548.97     85.69 o 
   0   3   2      871.56      853.56      5.55 o 
   1   3   2     3901.57     4558.10     19.24 o 
   2   3   2      354.26      326.42      5.02 o 
   3   3   2        7.13        5.63      0.69 o 
   4   3   2      103.31       98.05      3.05 o 
   5   3   2       10.84        9.19      1.09 o 
   6   3   2      303.55      298.40      7.37 o 
   7   3   2      270.33      275.95      7.82 o 
   8   3   2       68.77       69.25      2.79 o 
   9   3   2       70.97       76.07      2.90 o 
  10   3   2       28.13       23.34      2.19 o 
  11   3   2        0.23       -0.16      2.12 o 
 -12   4   2        1.82        3.71      1.93 o 
 -11   4   2       13.40       15.15      1.73 o 
 -10   4   2        4.85        0.00      2.97 o 
  -9   4   2       94.32      108.44      3.54 o 
  -8   4   2        2.12        1.28      3.00 o 
  -7   4   2       73.92       77.65      2.47 o 
  -6   4   2      469.03      491.56      9.18 o 
  -5   4   2        5.45        5.82      0.97 o 
  -4   4   2      171.10      145.73      3.82 o 
  -3   4   2       17.25       16.07      0.95 o 
  -2   4   2       59.34       55.64      1.63 o 
  -1   4   2      112.82       92.89      2.56 o 
   0   4   2     6286.26     5029.36    101.14 o 
   1   4   2       28.87       26.49      0.99 o 
   2   4   2      375.33      362.44      6.01 o 
   3   4   2       34.24       39.94      1.31 o 
   4   4   2       38.32       42.26      1.57 o 
   5   4   2        0.64        2.62      1.88 o 
   6   4   2      175.43      184.48      5.61 o 
   7   4   2       20.27       22.40      1.92 o 
   8   4   2      267.81      263.32      7.27 o 
   9   4   2       50.93       55.12      2.60 o 
  10   4   2       10.87       10.16      1.65 o 
  11   4   2       27.84       33.03      1.97 o 
 -11   5   2        2.71        7.66      2.43 o 
 -10   5   2        5.21        5.12      3.03 o 
  -9   5   2        2.51       -0.44      3.16 o 
  -8   5   2        2.32        1.56      2.95 o 
  -7   5   2      199.98      206.29      6.22 o 
  -6   5   2      295.31      292.14      7.83 o 
  -5   5   2       87.44       74.90      2.25 o 
  -4   5   2      370.54      413.80      7.93 o 
  -3   5   2      828.34      819.00     10.50 o 
  -2   5   2      167.32      194.45      4.90 o 
  -1   5   2      140.19      128.60      3.45 o 
   0   5   2      549.77      586.03      5.70 o 
   1   5   2      196.80      182.70      4.80 o 
   2   5   2       34.29       33.98      1.33 o 
   3   5   2        0.20        1.21      1.53 o 
   4   5   2      165.84      171.66      4.82 o 
   5   5   2      118.21      123.53      3.69 o 
   6   5   2        0.37       -2.84      2.84 o 
   7   5   2        1.01        4.20      2.66 o 
   8   5   2        1.80        4.72      3.18 o 
   9   5   2       15.26       16.74      2.05 o 
  10   5   2        0.37       -2.41      2.41 o 
 -11   6   2       12.02       12.08      1.48 o 
 -10   6   2       28.10       26.34      1.96 o 
  -9   6   2        1.11       -1.65      3.14 o 
  -8   6   2       21.40       21.38      2.06 o 
  -7   6   2       65.74       62.47      2.74 o 
  -6   6   2        6.76        9.46      1.62 o 
  -5   6   2      274.67      290.11      7.83 o 
  -4   6   2       64.19       58.29      2.06 o 
  -3   6   2      235.53      233.60      6.47 o 
  -2   6   2      202.19      177.25      4.71 o 
  -1   6   2        0.51        1.12      1.65 o 
   0   6   2      493.68      479.43      5.96 o 
   1   6   2        0.02        1.58      1.60 o 
   2   6   2        4.19        4.10      1.80 o 
   3   6   2      125.51      127.25      3.88 o 
   4   6   2       28.72       35.34      1.90 o 
   5   6   2      341.85      340.03      8.74 o 
   6   6   2      227.41      230.69      6.78 o 
   7   6   2       30.19       33.02      2.20 o 
   8   6   2        0.00        2.34      2.80 o 
   9   6   2        2.55       -0.72      2.69 o 
  10   6   2        1.90        5.58      1.29 o 
 -10   7   2        0.09        2.47      1.94 o 
  -9   7   2       10.76       10.57      1.73 o 
  -8   7   2        2.39       -2.96      2.96 o 
  -7   7   2        2.43       -1.54      2.90 o 
  -6   7   2       32.66       33.22      2.16 o 
  -5   7   2        9.33        9.52      2.91 o 
  -4   7   2       77.44       85.25      2.72 o 
  -3   7   2      319.73      317.64      8.18 o 
  -2   7   2       38.78       38.89      1.86 o 
  -1   7   2        7.16        4.38      2.51 o 
   0   7   2      114.84      111.38      3.55 o 
   1   7   2      157.73      169.13      5.00 o 
   2   7   2       10.40       11.54      1.39 o 
   3   7   2        6.34        3.57      2.33 o 
   4   7   2      146.20      141.30      4.27 o 
   5   7   2       11.26       12.63      1.68 o 
   6   7   2        8.23        7.65      2.95 o 
   7   7   2        0.93        3.84      2.45 o 
   8   7   2        0.00       -1.48      2.38 o 
   9   7   2        1.07        0.14      2.19 o 
  -9   8   2       18.55       18.65      1.69 o 
  -8   8   2       35.74       35.54      2.06 o 
  -7   8   2        7.36        8.78      3.03 o 
  -6   8   2       64.49       64.67      2.81 o 
  -5   8   2        0.61       -0.66      2.31 o 
  -4   8   2       36.58       34.92      2.24 o 
  -3   8   2       72.52       73.13      2.75 o 
  -2   8   2        2.60        3.63      2.55 o 
  -1   8   2      177.71      174.22      5.14 o 
   0   8   2      203.86      205.77      8.10 o 
   1   8   2      131.74      126.36      3.54 o 
   2   8   2       47.15       47.69      2.38 o 
   3   8   2       95.32       95.57      3.05 o 
   4   8   2       65.62       61.48      2.83 o 
   5   8   2        0.31        2.42      2.46 o 
   6   8   2       16.62       14.52      2.02 o 
   7   8   2       44.55       42.57      2.29 o 
   8   8   2        0.98        1.57      2.18 o 
  -8   9   2        0.08        0.12      1.87 o 
  -7   9   2        0.80       -0.31      2.23 o 
  -6   9   2       11.69       14.17      1.73 o 
  -5   9   2        3.57       -0.80      2.71 o 
  -4   9   2        0.65        1.50      2.41 o 
  -3   9   2        2.59        1.99      2.45 o 
  -2   9   2        1.31        2.00      2.59 o 
  -1   9   2       20.12       23.54      1.91 o 
   0   9   2      119.33      112.96      2.46 o 
   1   9   2        9.65        7.63      2.87 o 
   2   9   2       50.23       48.37      2.35 o 
   3   9   2        4.57        1.31      2.67 o 
   4   9   2       24.15       24.68      2.00 o 
   5   9   2        8.88        9.72      1.64 o 
   6   9   2        0.02       -2.48      2.48 o 
   7   9   2       15.72       17.91      1.60 o 
  -6  10   2        5.86        2.90      2.26 o 
  -5  10   2       11.05        8.30      1.54 o 
  -4  10   2       44.63       42.00      2.34 o 
  -3  10   2        6.19        3.58      2.40 o 
  -2  10   2       10.84        8.24      2.80 o 
  -1  10   2       25.89       28.72      2.09 o 
   0  10   2        1.05       -1.75      1.78 o 
   1  10   2       11.37        6.96      2.76 o 
   2  10   2        5.91        1.15      2.71 o 
   3  10   2        1.56       -2.62      2.62 o 
   4  10   2        4.79        3.09      2.37 o 
   5  10   2       11.78        8.62      2.60 o 
  -4  11   2       36.15       35.13      1.88 o 
  -3  11   2        5.24        5.17      1.30 o 
  -2  11   2       12.53       15.09      1.78 o 
  -1  11   2        0.00       -1.00      1.97 o 
   0  11   2        9.10       13.49      1.08 o 
   1  11   2       15.96       17.29      1.62 o 
   2  11   2        0.00        2.44      1.97 o 
   3  11   2       32.70       33.81      1.75 o 
 -12   1   3       28.47       31.42      2.02 o 
 -11   1   3       82.09       75.05      3.12 o 
 -10   1   3       91.95       83.69      3.04 o 
  -9   1   3       56.52       57.11      2.55 o 
  -8   1   3       14.59       12.62      1.53 o 
  -7   1   3        2.67        5.84      1.99 o 
  -6   1   3      259.85      279.18      5.95 o 
  -5   1   3      768.61      819.58      9.00 o 
  -4   1   3      938.97      990.93      8.77 o 
  -3   1   3     1684.83     1872.79     10.90 o 
  -2   1   3      333.00      280.19      3.57 o 
  -1   1   3      493.90      447.99      4.16 o 
   0   1   3      466.40      452.75     19.02 o 
   1   1   3      199.00      219.18      3.18 o 
   2   1   3     3833.05     2795.19     62.63 o 
   3   1   3        8.04        5.03      0.61 o 
   4   1   3      373.86      396.92      6.29 o 
   5   1   3      137.14      113.22      3.56 o 
   6   1   3       82.89       75.80      2.12 o 
   7   1   3      214.09      214.19      5.85 o 
   8   1   3        9.46        8.98      3.01 o 
   9   1   3        9.55        4.50      3.32 o 
  10   1   3       18.78       18.51      1.96 o 
  11   1   3       15.20        6.54      2.68 o 
 -12   2   3       14.23       19.32      1.89 o 
 -11   2   3        5.85       10.22      1.82 o 
 -10   2   3        2.18       -2.49      3.29 o 
  -9   2   3       11.70       15.05      1.97 o 
  -8   2   3       86.36       89.31      2.72 o 
  -7   2   3       42.39       36.45      1.69 o 
  -6   2   3       22.51       21.49      1.28 o 
  -5   2   3       50.42       48.21      1.44 o 
  -4   2   3      660.73      710.21      7.84 o 
  -3   2   3      763.30      721.44      7.12 o 
  -2   2   3       21.12       24.14      0.75 o 
  -1   2   3    13126.58    13191.48    151.52 o 
   0   2   3    14231.37    14925.30    234.71 o 
   1   2   3       42.65       46.98      1.37 o 
   2   2   3      475.73      388.43      5.24 o 
   3   2   3     1638.39     1634.37     12.37 o 
   4   2   3      961.45      972.80     10.44 o 
   5   2   3       28.41       17.55      1.20 o 
   6   2   3      100.09       96.98      2.82 o 
   7   2   3        1.63        5.20      2.38 o 
   8   2   3      107.97      117.45      3.49 o 
   9   2   3       58.94       60.49      2.68 o 
  10   2   3       10.51       14.35      1.82 o 
  11   2   3        1.99        5.72      2.43 o 
 -12   3   3        3.29        3.80      2.44 o 
 -11   3   3      138.73      135.62      4.20 o 
 -10   3   3       20.70       17.34      2.14 o 
  -9   3   3      231.73      230.34      6.86 o 
  -8   3   3      515.50      515.93     10.61 o 
  -7   3   3       10.13       10.43      1.33 o 
  -6   3   3        0.33        0.42      1.90 o 
  -5   3   3      104.42      109.75      3.04 o 
  -4   3   3      280.56      265.06      5.29 o 
  -3   3   3       45.96       48.14      1.51 o 
  -2   3   3     1542.64     1601.22     11.14 o 
  -1   3   3     6676.24     5481.96     98.92 o 
   0   3   3      775.23      767.72      5.31 o 
   1   3   3       20.35       20.43      0.81 o 
   2   3   3      934.92      899.90      8.84 o 
   3   3   3       21.64       23.92      1.05 o 
   4   3   3       41.69       50.18      1.50 o 
   5   3   3      207.85      211.57      5.85 o 
   6   3   3      562.56      557.56     10.23 o 
   7   3   3      268.11      253.70      6.72 o 
   8   3   3       47.44       47.25      2.58 o 
   9   3   3       19.75       19.39      2.10 o 
  10   3   3        2.41       -1.15      2.77 o 
  11   3   3        2.38        5.46      2.29 o 
 -12   4   3        0.00        1.38      1.76 o 
 -11   4   3        0.31        1.62      2.58 o 
 -10   4   3        1.12        2.38      3.08 o 
  -9   4   3      270.66      258.74      7.18 o 
  -8   4   3        7.67        8.41      2.99 o 
  -7   4   3        6.08        4.09      2.48 o 
  -6   4   3       16.41       22.59      1.52 o 
  -5   4   3      106.10      119.47      3.79 o 
  -4   4   3       14.82       21.03      1.20 o 
  -3   4   3       59.32       65.72      2.04 o 
  -2   4   3      431.91      460.20      6.65 o 
  -1   4   3      578.13      535.13      6.97 o 
   0   4   3       53.34       61.40      1.31 o 
   1   4   3      357.42      340.27      5.74 o 
   2   4   3       32.59       36.14      1.23 o 
   3   4   3       26.21       19.29      1.16 o 
   4   4   3      219.78      200.76      5.65 o 
   5   4   3        4.36        5.19      1.24 o 
   6   4   3      110.74       99.40      2.89 o 
   7   4   3        4.96        5.40      2.55 o 
   8   4   3       92.28      108.13      3.30 o 
   9   4   3       25.43       26.65      2.17 o 
  10   4   3        2.65        5.23      2.26 o 
  11   4   3        5.38        6.68      1.43 o 
 -11   5   3        1.53        1.24      2.12 o 
 -10   5   3       11.85       10.17      3.30 o 
  -9   5   3      342.29      345.40      9.37 o 
  -8   5   3       79.29       80.07      2.88 o 
  -7   5   3      544.39      568.04     11.27 o 
  -6   5   3        2.67        4.65      2.46 o 
  -5   5   3       98.54       98.10      3.16 o 
  -4   5   3       37.79       43.69      1.69 o 
  -3   5   3       64.47       71.94      2.13 o 
  -2   5   3      210.02      192.30      4.99 o 
  -1   5   3       23.90       20.61      1.08 o 
   0   5   3      415.29      434.17      6.93 o 
   1   5   3     3136.39     3510.44     22.04 o 
   2   5   3      336.48      370.23      7.04 o 
   3   5   3       65.21       64.17      1.87 o 
   4   5   3       43.19       46.15      1.91 o 
   5   5   3        1.00        4.70      2.02 o 
   6   5   3        0.13       -1.91      2.68 o 
   7   5   3      283.70      278.20      7.39 o 
   8   5   3        8.21       11.42      1.80 o 
   9   5   3       13.51       11.93      1.75 o 
  10   5   3        0.08        0.89      2.00 o 
 -11   6   3       19.55       25.35      1.69 o 
 -10   6   3       36.21       38.97      2.24 o 
  -9   6   3      157.17      161.76      4.66 o 
  -8   6   3       19.51       19.59      1.99 o 
  -7   6   3        5.73        1.53      3.35 o 
  -6   6   3       16.61       17.89      1.86 o 
  -5   6   3        8.43        6.40      1.40 o 
  -4   6   3        1.46        4.21      2.19 o 
  -3   6   3       15.57       19.38      1.36 o 
  -2   6   3        5.49        6.31      1.23 o 
  -1   6   3      182.06      205.30      5.74 o 
   0   6   3       95.42       81.49      1.70 o 
   1   6   3      154.82      152.93      4.42 o 
   2   6   3       16.64       15.31      1.33 o 
   3   6   3      202.31      199.53      5.55 o 
   4   6   3       81.40       76.55      2.54 o 
   5   6   3       22.47       21.94      1.88 o 
   6   6   3        2.01        1.81      2.79 o 
   7   6   3       14.14       14.74      1.90 o 
   8   6   3        5.18        9.81      1.72 o 
   9   6   3       26.64       32.12      1.92 o 
 -10   7   3       32.62       27.30      1.91 o 
  -9   7   3       29.05       27.62      2.06 o 
  -8   7   3      106.73      112.78      3.36 o 
  -7   7   3        0.30        0.44      2.47 o 
  -6   7   3        3.52        0.66      2.50 o 
  -5   7   3       73.75       69.31      2.67 o 
  -4   7   3       57.38       53.57      2.40 o 
  -3   7   3      139.10      139.33      4.09 o 
  -2   7   3        0.14        0.37      2.18 o 
  -1   7   3        0.04        2.69      1.84 o 
   0   7   3       56.15       51.27      1.44 o 
   1   7   3        2.20        3.65      2.25 o 
   2   7   3        3.06        5.16      1.26 o 
   3   7   3       85.85       91.53      2.86 o 
   4   7   3       78.87       72.13      3.00 o 
   5   7   3       36.57       40.00      2.34 o 
   6   7   3      138.92      128.64      3.67 o 
   7   7   3       58.35       65.86      2.74 o 
   8   7   3       29.19       26.58      1.90 o 
   9   7   3       13.11       13.66      1.53 o 
  -9   8   3        1.95       -0.27      2.14 o 
  -8   8   3        4.09        4.66      2.41 o 
  -7   8   3        0.02       -2.89      2.89 o 
  -6   8   3        6.13        2.78      3.19 o 
  -5   8   3        1.51        2.64      2.53 o 
  -4   8   3        0.07       -1.56      2.49 o 
  -3   8   3       80.74       73.87      2.85 o 
  -2   8   3       22.18       16.33      1.87 o 
  -1   8   3      539.42      520.97     11.07 o 
   0   8   3      847.22      857.13     19.07 o 
   1   8   3       77.39       64.80      2.56 o 
   2   8   3        4.12        4.56      2.64 o 
   3   8   3      130.08      132.14      3.78 o 
   4   8   3        0.23       -2.96      2.96 o 
   5   8   3       43.23       41.83      2.52 o 
   6   8   3        1.29        2.59      2.68 o 
   7   8   3        7.59        8.11      2.48 o 
   8   8   3        0.61        1.43      1.90 o 
  -8   9   3        0.65        1.98      1.93 o 
  -7   9   3        2.17        1.26      2.36 o 
  -6   9   3       20.09       20.39      1.94 o 
  -5   9   3       35.41       32.24      2.26 o 
  -4   9   3        0.09        0.43      2.53 o 
  -3   9   3       40.39       39.35      2.30 o 
  -2   9   3       95.65       90.39      2.97 o 
  -1   9   3       42.85       42.41      2.41 o 
   0   9   3      101.98      114.55      4.46 o 
   1   9   3        1.72        3.69      2.37 o 
   2   9   3        3.39        4.82      2.44 o 
   3   9   3       19.45       20.14      2.00 o 
   4   9   3        0.21       -2.88      2.88 o 
   5   9   3        0.63        1.64      2.34 o 
   6   9   3       29.14       26.93      1.99 o 
   7   9   3        3.93        2.74      2.04 o 
  -6  10   3       70.97       68.65      2.43 o 
  -5  10   3        9.42        6.79      2.25 o 
  -4  10   3        0.36        0.86      2.23 o 
  -3  10   3        0.25       -0.75      2.25 o 
  -2  10   3        6.78        4.26      2.75 o 
  -1  10   3        3.14        2.51      2.68 o 
   0  10   3        2.66        4.95      1.66 o 
   1  10   3       10.49        7.96      2.97 o 
   2  10   3       77.55       78.55      2.86 o 
   3  10   3        0.01       -1.57      2.12 o 
   4  10   3       42.40       39.09      2.12 o 
   5  10   3       83.74       85.79      2.55 o 
  -3  11   3        0.01        0.00      1.90 o 
  -2  11   3        1.16        1.36      1.91 o 
  -1  11   3        0.20        2.22      1.72 o 
   0  11   3        4.50        4.67      1.41 o 
   1  11   3        0.51        4.59      1.71 o 
   2  11   3        0.09        0.77      2.01 o 
 -12   0   4        3.96        3.48      2.64 o 
 -11   0   4        6.92        8.57      3.00 o 
 -10   0   4      389.29      353.19      9.52 o 
  -9   0   4      124.56      143.37      4.14 o 
  -8   0   4       45.72       47.77      2.00 o 
  -7   0   4       29.66       27.85      1.46 o 
  -6   0   4     3554.59     4356.88     24.68 o 
  -5   0   4      478.60      583.05      7.51 o 
  -4   0   4      589.82      587.06      6.76 o 
  -3   0   4     1107.49     1101.25      8.40 o 
  -2   0   4    27555.15    26329.41    247.55 o 
  -1   0   4     8286.25     7282.47    100.06 o 
   0   0   4     3012.01     2329.11     35.54 o 
   1   0   4    12442.56    11378.93    143.77 o 
   2   0   4      361.57      356.83      4.92 o 
   3   0   4      176.50      185.78      4.07 o 
   4   0   4      911.74     1020.24     10.67 o 
   5   0   4       21.69       23.44      1.32 o 
   6   0   4        5.28        4.77      2.30 o 
   7   0   4      207.58      212.21      5.89 o 
   8   0   4      243.19      229.65      6.59 o 
   9   0   4      284.97      249.77      6.95 o 
  10   0   4       15.03       12.50      1.81 o 
  11   0   4       25.49       28.91      1.92 o 
 -12   1   4        0.70        1.21      2.48 o 
 -11   1   4        1.34        3.01      2.90 o 
 -10   1   4       14.61       16.32      2.09 o 
  -9   1   4      634.88      604.93     11.94 o 
  -8   1   4      171.44      192.47      5.56 o 
  -7   1   4      400.29      422.41      8.33 o 
  -6   1   4      187.18      195.78      5.09 o 
  -5   1   4      698.96      758.41      8.81 o 
  -4   1   4      618.70      647.62      7.28 o 
  -3   1   4     1540.18     1609.01     10.55 o 
  -2   1   4     2077.87     2063.86     11.07 o 
  -1   1   4    18293.10    18704.97    189.58 o 
   0   1   4      394.82      351.57      9.85 o 
   1   1   4      206.38      181.72      3.27 o 
   2   1   4      715.01      748.22      7.28 o 
   3   1   4       74.79       73.53      2.12 o 
   4   1   4      476.94      452.50      7.19 o 
   5   1   4       76.75       85.79      2.71 o 
   6   1   4       43.33       50.51      1.90 o 
   7   1   4        4.52        6.91      2.36 o 
   8   1   4       59.73       66.64      2.79 o 
   9   1   4      111.78      107.02      3.27 o 
  10   1   4        3.04        2.75      2.42 o 
  11   1   4        1.26        0.73      2.33 o 
 -12   2   4        0.07        0.33      2.38 o 
 -11   2   4        2.23        4.61      2.93 o 
 -10   2   4       53.76       50.30      2.49 o 
  -9   2   4       21.78       25.12      2.09 o 
  -8   2   4       10.12        7.91      1.39 o 
  -7   2   4      304.63      315.85      7.41 o 
  -6   2   4      459.61      521.78      8.56 o 
  -5   2   4       94.37       93.18      2.91 o 
  -4   2   4      266.76      276.27      5.03 o 
  -3   2   4     2340.40     2587.50     14.68 o 
  -2   2   4      351.07      273.50      4.24 o 
  -1   2   4     2018.92     2210.43     12.05 o 
   0   2   4     2539.14     2774.60     20.61 o 
   1   2   4      280.50      227.36      3.95 o 
   2   2   4        7.09        8.90      0.67 o 
   3   2   4       31.98       28.20      1.10 o 
   4   2   4     1066.63     1190.97     12.22 o 
   5   2   4      150.64      152.09      4.25 o 
   6   2   4        3.22        5.39      2.05 o 
   7   2   4      145.77      156.29      4.82 o 
   8   2   4      101.47       89.51      3.17 o 
   9   2   4      108.28       97.59      3.24 o 
  10   2   4        1.81        6.04      2.59 o 
  11   2   4       10.34       15.64      1.55 o 
 -12   3   4        0.14        4.32      2.09 o 
 -11   3   4       14.79       11.58      2.02 o 
 -10   3   4       14.79       17.97      1.99 o 
  -9   3   4       10.32        4.83      3.43 o 
  -8   3   4       98.03       96.64      3.01 o 
  -7   3   4       70.32       67.59      2.21 o 
  -6   3   4       91.79       88.52      2.46 o 
  -5   3   4      404.73      385.36      7.01 o 
  -4   3   4     1196.25     1356.92     12.16 o 
  -3   3   4        0.82        0.69      1.12 o 
  -2   3   4      211.59      200.10      4.04 o 
  -1   3   4       43.97       38.22      1.09 o 
   0   3   4       19.07       17.06      0.54 o 
   1   3   4       87.08      100.85      3.02 o 
   2   3   4       15.36       13.39      0.91 o 
   3   3   4       87.96       82.81      2.60 o 
   4   3   4      235.41      223.65      5.69 o 
   5   3   4      411.33      399.60      8.22 o 
   6   3   4       99.79      104.91      3.25 o 
   7   3   4      145.84      140.09      4.30 o 
   8   3   4      565.20      561.22     11.96 o 
   9   3   4        0.09        1.50      2.78 o 
  10   3   4        0.18       -0.35      2.31 o 
  11   3   4        1.05        4.85      1.80 o 
 -12   4   4        1.01        0.77      2.01 o 
 -11   4   4        3.19        5.26      2.73 o 
 -10   4   4        2.48        5.62      2.87 o 
  -9   4   4       10.58       11.11      1.92 o 
  -8   4   4       75.24       79.62      2.83 o 
  -7   4   4        3.64        0.38      2.46 o 
  -6   4   4       28.18       28.77      1.61 o 
  -5   4   4      129.29      122.30      3.48 o 
  -4   4   4      818.58      782.29     10.10 o 
  -3   4   4       19.11       15.87      1.03 o 
  -2   4   4      233.77      233.86      4.92 o 
  -1   4   4        4.40        4.00      0.75 o 
   0   4   4      359.86      335.94      4.09 o 
   1   4   4       85.54       82.11      2.45 o 
   2   4   4      249.44      229.29      5.25 o 
   3   4   4       77.03       78.35      2.32 o 
   4   4   4       83.91       90.54      2.70 o 
   5   4   4      188.48      175.81      5.10 o 
   6   4   4      129.71      143.47      4.19 o 
   7   4   4       11.95        9.63      1.87 o 
   8   4   4       45.51       46.79      2.65 o 
   9   4   4       15.20       13.36      1.92 o 
  10   4   4        0.79       -0.31      2.20 o 
 -11   5   4        0.28       -0.78      2.40 o 
 -10   5   4       37.57       34.89      2.42 o 
  -9   5   4       18.82       16.69      2.02 o 
  -8   5   4       19.93       20.62      1.96 o 
  -7   5   4       11.88       16.27      1.82 o 
  -6   5   4      150.32      147.69      4.53 o 
  -5   5   4       41.69       54.03      1.94 o 
  -4   5   4       85.40       68.61      2.06 o 
  -3   5   4       32.00       29.08      1.37 o 
  -2   5   4      713.49      708.21      9.67 o 
  -1   5   4      388.01      425.08      7.39 o 
   0   5   4      142.64      129.20      2.55 o 
   1   5   4      423.87      380.45      7.14 o 
   2   5   4       11.85       16.85      1.27 o 
   3   5   4      297.75      296.88      7.07 o 
   4   5   4       55.98       56.13      2.07 o 
   5   5   4       29.56       23.94      1.82 o 
   6   5   4        7.27        5.93      1.71 o 
   7   5   4        1.99        2.48      2.69 o 
   8   5   4        6.69        1.50      3.16 o 
   9   5   4       18.47       21.14      1.86 o 
  10   5   4        5.88        4.33      2.14 o 
 -11   6   4        3.10        0.74      2.23 o 
 -10   6   4        1.62        4.65      2.55 o 
  -9   6   4      140.86      150.45      4.50 o 
  -8   6   4       36.40       38.74      2.30 o 
  -7   6   4      197.29      182.81      5.47 o 
  -6   6   4       29.28       26.20      2.03 o 
  -5   6   4        0.93        1.55      2.03 o 
  -4   6   4       90.43       91.57      2.65 o 
  -3   6   4      101.21      101.65      3.05 o 
  -2   6   4      151.97      151.56      4.50 o 
  -1   6   4       67.38       68.35      2.04 o 
   0   6   4      881.96      918.09      8.61 o 
   1   6   4        7.20        6.55      1.16 o 
   2   6   4        7.55        9.70      1.31 o 
   3   6   4      132.22      140.09      3.99 o 
   4   6   4       60.52       59.67      2.41 o 
   5   6   4       22.84       20.66      2.03 o 
   6   6   4       11.85        8.22      3.06 o 
   7   6   4        8.61        6.33      3.20 o 
   8   6   4        7.54        6.95      2.76 o 
   9   6   4        6.70        3.46      2.55 o 
 -10   7   4        6.46        6.19      1.91 o 
  -9   7   4        1.05        0.88      2.55 o 
  -8   7   4       15.43        5.51      3.33 o 
  -7   7   4      278.01      276.11      7.30 o 
  -6   7   4       96.22       87.74      3.04 o 
  -5   7   4       31.46       31.91      2.09 o 
  -4   7   4       22.63       23.39      1.85 o 
  -3   7   4      257.24      264.36      7.74 o 
  -2   7   4       35.77       38.09      1.91 o 
  -1   7   4        5.14        6.31      2.56 o 
   0   7   4       20.46       20.61      1.13 o 
   1   7   4       21.03       20.72      1.53 o 
   2   7   4       70.69       63.90      2.45 o 
   3   7   4       52.44       56.50      2.41 o 
   4   7   4      136.20      140.31      4.11 o 
   5   7   4      186.28      190.86      5.51 o 
   6   7   4        0.45        4.57      2.69 o 
   7   7   4       55.41       52.05      2.46 o 
   8   7   4       59.22       55.45      2.51 o 
  -9   8   4        1.91       -0.67      2.18 o 
  -8   8   4        0.41        1.19      2.22 o 
  -7   8   4       16.76       17.13      1.84 o 
  -6   8   4       70.55       80.96      3.04 o 
  -5   8   4      179.50      183.36      5.44 o 
  -4   8   4        8.39        6.21      1.72 o 
  -3   8   4      125.17      129.75      3.95 o 
  -2   8   4       11.53       14.84      1.76 o 
  -1   8   4      164.66      164.55      5.06 o 
   0   8   4        0.04       -0.06      1.72 o 
   1   8   4        2.06        3.86      2.46 o 
   2   8   4        0.59        2.00      2.40 o 
   3   8   4        8.91       10.18      1.88 o 
   4   8   4       29.18       24.90      2.10 o 
   5   8   4       38.90       38.68      2.41 o 
   6   8   4      161.40      167.22      5.26 o 
   7   8   4       92.77      107.08      3.27 o 
  -8   9   4        7.59        8.41      1.43 o 
  -7   9   4       14.79       18.39      1.83 o 
  -6   9   4        0.52        1.26      2.34 o 
  -5   9   4        8.01        9.50      1.65 o 
  -4   9   4       56.84       64.57      2.75 o 
  -3   9   4       42.59       47.91      2.39 o 
  -2   9   4       69.24       71.76      2.81 o 
  -1   9   4        1.12        6.60      1.52 o 
   0   9   4        0.60       -0.27      1.81 o 
   1   9   4        6.14        6.50      2.81 o 
   2   9   4        8.30        8.45      2.83 o 
   3   9   4        3.67        3.99      2.87 o 
   4   9   4       11.47       10.25      1.75 o 
   5   9   4        7.09       11.65      1.52 o 
   6   9   4        2.37        1.69      2.21 o 
  -6  10   4       11.51       10.57      1.58 o 
  -5  10   4       44.02       45.92      2.25 o 
  -4  10   4        0.12        3.04      1.90 o 
  -3  10   4        1.52       -0.73      2.46 o 
  -2  10   4       64.13       59.53      2.54 o 
  -1  10   4       15.89       19.79      1.77 o 
   0  10   4        1.76        0.92      1.64 o 
   1  10   4      106.46      114.01      3.19 o 
   2  10   4       12.07        8.75      2.97 o 
   3  10   4       36.80       37.56      2.10 o 
   4  10   4       22.80       15.84      1.80 o 
   5  10   4       13.65       15.90      1.51 o 
  -3  11   4       25.85       30.08      1.80 o 
  -2  11   4        1.39        3.40      1.98 o 
  -1  11   4       15.75       15.79      1.46 o 
   0  11   4        1.82       -0.41      2.51 o 
   1  11   4        2.93        3.29      2.02 o 
   2  11   4        4.82        8.35      1.22 o 
 -12   1   5        8.34        8.34      2.66 o 
 -11   1   5       38.12       44.82      2.58 o 
 -10   1   5      174.58      175.42      5.50 o 
  -9   1   5      474.08      473.03     10.62 o 
  -8   1   5       90.05       93.95      2.74 o 
  -7   1   5       53.48       52.64      1.90 o 
  -6   1   5       87.81       89.15      2.66 o 
  -5   1   5      352.75      343.08      6.13 o 
  -4   1   5        5.90        8.69      0.76 o 
  -3   1   5       97.96      122.19      3.13 o 
  -2   1   5        1.63        2.78      0.92 o 
  -1   1   5     2161.09     2233.33     12.28 o 
   0   1   5     4495.71     3567.69     51.93 o 
   1   1   5      344.82      327.54      4.82 o 
   2   1   5        7.33       12.23      0.73 o 
   3   1   5       89.68       95.74      2.88 o 
   4   1   5        0.09        5.49      0.96 o 
   5   1   5      291.02      279.50      6.71 o 
   6   1   5        5.27        5.53      2.48 o 
   7   1   5       41.53       41.14      2.29 o 
   8   1   5      154.29      158.61      4.74 o 
   9   1   5       13.45       14.12      2.00 o 
  10   1   5        2.34        2.16      2.33 o 
  11   1   5        0.77       -1.62      1.86 o 
 -12   2   5        2.60        2.63      2.57 o 
 -11   2   5       45.21       43.42      2.62 o 
 -10   2   5       87.38      106.90      3.20 o 
  -9   2   5      161.55      179.74      5.35 o 
  -8   2   5       44.98       41.13      1.99 o 
  -7   2   5      503.25      519.57      9.52 o 
  -6   2   5       18.82       15.29      1.25 o 
  -5   2   5      391.35      377.64      6.62 o 
  -4   2   5      933.76     1015.73     10.03 o 
  -3   2   5       52.54       41.60      1.21 o 
  -2   2   5       50.25       47.06      1.47 o 
  -1   2   5     1121.67     1077.49      8.87 o 
   0   2   5      599.19      611.56      5.90 o 
   1   2   5      771.07      736.07      7.82 o 
   2   2   5       87.96       97.07      2.72 o 
   3   2   5        1.09        1.41      1.33 o 
   4   2   5     1555.55     1662.93     15.46 o 
   5   2   5       25.58       24.59      1.53 o 
   6   2   5        0.59        0.94      2.24 o 
   7   2   5       25.75       29.32      2.14 o 
   8   2   5       58.86       50.31      2.65 o 
   9   2   5       12.26       10.56      3.29 o 
  10   2   5        0.00        0.69      2.25 o 
 -12   3   5        0.43        3.14      2.19 o 
 -11   3   5        9.38        3.37      3.25 o 
 -10   3   5        0.87        1.11      2.93 o 
  -9   3   5       54.69       48.72      2.55 o 
  -8   3   5        4.15        3.83      2.97 o 
  -7   3   5      161.63      151.72      4.37 o 
  -6   3   5        1.96        5.05      2.05 o 
  -5   3   5      561.95      570.98      8.75 o 
  -4   3   5      933.88      997.49     10.68 o 
  -3   3   5      308.62      318.32      5.73 o 
  -2   3   5      141.84      161.16      3.91 o 
  -1   3   5       41.28       92.86      2.58 o 
   0   3   5     1335.60     1401.65      7.91 o 
   1   3   5     2263.60     2559.48     16.46 o 
   2   3   5       10.49        8.64      0.83 o 
   3   3   5      297.80      291.35      6.21 o 
   4   3   5        0.34        2.03      1.61 o 
   5   3   5       50.99       54.29      1.94 o 
   6   3   5      159.95      138.69      4.11 o 
   7   3   5       38.83       38.18      2.36 o 
   8   3   5       56.42       59.32      2.74 o 
   9   3   5        6.87        5.66      2.79 o 
  10   3   5        0.38        0.63      2.03 o 
 -12   4   5        0.01       -0.26      2.27 o 
 -11   4   5        1.07        0.54      2.89 o 
 -10   4   5       55.84       57.07      2.86 o 
  -9   4   5      192.22      193.64      6.18 o 
  -8   4   5       46.06       45.98      2.44 o 
  -7   4   5       51.12       52.39      2.24 o 
  -6   4   5       21.78       22.33      1.57 o 
  -5   4   5        0.19       -0.14      1.96 o 
  -4   4   5       97.65      102.00      3.10 o 
  -3   4   5        0.65        1.37      1.45 o 
  -2   4   5        0.00        1.89      1.21 o 
  -1   4   5     2511.27     2847.89     18.35 o 
   0   4   5     1427.32     1445.14      8.99 o 
   1   4   5      103.37      101.63      3.15 o 
   2   4   5      270.51      273.87      6.11 o 
   3   4   5      236.43      216.48      5.81 o 
   4   4   5      204.81      188.12      5.18 o 
   5   4   5       97.59      104.50      3.29 o 
   6   4   5      107.51      106.94      3.17 o 
   7   4   5       21.78       18.15      2.14 o 
   8   4   5       49.69       52.19      2.65 o 
   9   4   5        4.80        7.26      2.64 o 
  10   4   5        5.81       11.28      1.45 o 
 -11   5   5       67.42       74.89      2.77 o 
 -10   5   5        0.03        0.00      3.24 o 
  -9   5   5       10.76       10.49      1.91 o 
  -8   5   5        0.07       -3.04      3.04 o 
  -7   5   5       58.14       51.81      2.36 o 
  -6   5   5        2.43        2.51      2.33 o 
  -5   5   5      309.33      312.94      7.65 o 
  -4   5   5       76.99       75.13      2.14 o 
  -3   5   5      155.40      159.56      4.50 o 
  -2   5   5     1835.71     1967.97     16.96 o 
  -1   5   5     1582.12     1633.50     15.24 o 
   0   5   5     1309.01     1433.60     18.38 o 
   1   5   5      549.35      559.95      9.08 o 
   2   5   5      434.74      465.35      8.63 o 
   3   5   5       84.18       88.96      2.70 o 
   4   5   5       51.37       54.57      2.09 o 
   5   5   5      129.74      131.85      3.86 o 
   6   5   5     1065.46     1115.46     16.66 o 
   7   5   5        0.14       -1.78      2.71 o 
   8   5   5       32.03       34.64      2.33 o 
   9   5   5        0.10        0.97      2.14 o 
 -11   6   5        1.01        2.10      1.91 o 
 -10   6   5       25.10       24.73      1.91 o 
  -9   6   5       94.51       93.16      3.11 o 
  -8   6   5       12.10       12.03      1.85 o 
  -7   6   5        0.61       -1.77      2.95 o 
  -6   6   5       19.77       17.14      1.85 o 
  -5   6   5       13.98       15.63      1.61 o 
  -4   6   5      126.42      108.14      3.27 o 
  -3   6   5      208.48      189.35      5.49 o 
  -2   6   5       19.15       19.94      1.45 o 
  -1   6   5     1368.53     1425.43     15.79 o 
   0   6   5      776.95      755.83      8.04 o 
   1   6   5       41.58       38.78      1.77 o 
   2   6   5        0.18        1.81      2.11 o 
   3   6   5      385.94      403.56      9.28 o 
   4   6   5        1.81        5.56      2.88 o 
   5   6   5        6.13        8.03      2.79 o 
   6   6   5        8.17        6.13      3.22 o 
   7   6   5       34.41       35.05      2.32 o 
   8   6   5       93.51       95.23      2.93 o 
   9   6   5        2.16        1.71      2.23 o 
 -10   7   5        0.03        3.59      1.88 o 
  -9   7   5       13.16        9.00      2.96 o 
  -8   7   5        0.30       -2.82      2.82 o 
  -7   7   5      103.23      104.60      3.31 o 
  -6   7   5       22.09       26.59      2.13 o 
  -5   7   5       11.13        8.50      3.00 o 
  -4   7   5       10.22        8.63      1.67 o 
  -3   7   5       36.07       40.97      2.12 o 
  -2   7   5        0.63        0.79      2.34 o 
  -1   7   5      102.65       91.60      3.01 o 
   0   7   5       48.28       52.50      1.52 o 
   1   7   5       61.22       62.01      2.35 o 
   2   7   5       10.21       15.29      1.70 o 
   3   7   5        0.00        0.88      2.40 o 
   4   7   5        0.68       -0.45      2.75 o 
   5   7   5        4.62        3.13      2.76 o 
   6   7   5        8.06        7.45      1.71 o 
   7   7   5        5.66        2.53      2.78 o 
   8   7   5        1.63        0.42      2.29 o 
  -9   8   5        3.97        2.89      2.42 o 
  -8   8   5        0.10        3.34      2.21 o 
  -7   8   5      145.84      142.97      4.21 o 
  -6   8   5      116.09      108.84      3.46 o 
  -5   8   5        6.01        5.95      3.03 o 
  -4   8   5       39.47       43.24      2.34 o 
  -3   8   5        1.24        0.00      2.69 o 
  -2   8   5       17.52       20.55      1.96 o 
  -1   8   5       39.07       41.42      2.26 o 
   0   8   5       63.66       68.71      1.90 o 
   1   8   5        0.93        0.88      2.67 o 
   2   8   5       37.85       35.26      2.30 o 
   3   8   5        4.12       -1.80      3.16 o 
   4   8   5      185.91      177.24      5.38 o 
   5   8   5      110.38      104.09      3.32 o 
   6   8   5        1.10        0.00      2.45 o 
   7   8   5       40.62       42.62      2.16 o 
  -8   9   5        1.77        2.50      1.95 o 
  -7   9   5        8.28        8.41      2.66 o 
  -6   9   5        1.03        2.81      2.38 o 
  -5   9   5        3.14       -1.75      2.58 o 
  -4   9   5        2.14        1.88      2.53 o 
  -3   9   5       10.56        9.51      1.81 o 
  -2   9   5        5.68        3.94      2.74 o 
  -1   9   5       31.34       37.28      2.20 o 
   0   9   5       15.00       19.38      1.97 o 
   1   9   5        2.40        5.14      2.92 o 
   2   9   5       79.74       72.19      2.90 o 
   3   9   5        9.52        9.75      1.68 o 
   4   9   5        2.82        2.57      2.55 o 
   5   9   5       18.82       22.20      1.81 o 
   6   9   5        0.71       -1.91      1.91 o 
  -6  10   5        0.51        0.49      2.05 o 
  -5  10   5        9.75       10.91      1.58 o 
  -4  10   5       32.93       35.00      1.97 o 
  -3  10   5        7.06        8.09      2.46 o 
  -2  10   5       27.93       26.78      1.96 o 
  -1  10   5       53.90       45.67      2.35 o 
   0  10   5       14.70       15.24      1.22 o 
   1  10   5        1.47        0.70      2.20 o 
   2  10   5        0.03        0.67      2.20 o 
   3  10   5        8.38       11.56      1.49 o 
   4  10   5        0.06        0.00      1.93 o 
  -2  11   5       63.99       74.98      2.32 o 
  -1  11   5      109.23      106.11      3.36 o 
   0  11   5       29.69       30.25      1.24 o 
   1  11   5       27.93       30.56      1.72 o 
 -13   0   6        7.78        5.94      2.56 o 
 -11   0   6        6.72        8.38      1.88 o 
 -10   0   6       45.77       26.67      2.32 o 
  -9   0   6      181.85      203.97      6.17 o 
  -8   0   6       19.76       25.29      1.90 o 
  -7   0   6      160.94      146.36      4.53 o 
  -6   0   6       66.82       59.27      1.72 o 
  -5   0   6        4.20        2.01      1.54 o 
  -4   0   6      444.61      497.30      6.88 o 
  -3   0   6      660.68      621.42      7.20 o 
  -2   0   6     1951.71     2088.58     12.90 o 
  -1   0   6       38.19       40.30      1.13 o 
   0   0   6     4776.14     5604.84   1045.22 o 
   1   0   6       11.90       13.30      0.77 o 
   2   0   6      553.85      491.85      6.92 o 
   3   0   6       91.49       96.93      3.03 o 
   4   0   6      613.04      650.10      9.67 o 
   5   0   6      120.91      103.38      3.18 o 
   6   0   6       80.77       81.34      2.50 o 
   7   0   6      115.58       97.74      3.04 o 
   8   0   6      330.07      307.25      9.05 o 
   9   0   6       83.03       75.32      3.04 o 
  10   0   6        7.08        8.36      1.52 o 
 -12   1   6        0.89        1.89      2.59 o 
 -11   1   6       79.50       75.28      3.11 o 
 -10   1   6        6.29        9.51      3.09 o 
  -9   1   6       39.81       31.05      2.20 o 
  -8   1   6      302.27      308.50      8.01 o 
  -7   1   6        7.27       10.66      1.24 o 
  -6   1   6      115.67      102.13      3.16 o 
  -5   1   6     1662.27     1835.71     14.93 o 
  -4   1   6      300.01      312.36      5.59 o 
  -3   1   6       17.11       16.23      0.82 o 
  -2   1   6      787.34      742.12      7.58 o 
  -1   1   6     1723.00     1748.14     11.80 o 
   0   1   6       17.14       16.47      0.54 o 
   1   1   6        1.29       -0.16      0.96 o 
   2   1   6      324.31      300.73      5.47 o 
   3   1   6       61.31       63.81      1.84 o 
   4   1   6      341.47      361.02      7.42 o 
   5   1   6        8.23        7.40      1.17 o 
   6   1   6        1.57        3.29      2.36 o 
   7   1   6       45.58       42.80      2.41 o 
   8   1   6       75.00       68.35      2.92 o 
   9   1   6       12.33       13.50      1.91 o 
  10   1   6        1.56        3.51      2.20 o 
 -12   2   6        0.58       -2.53      2.53 o 
 -11   2   6        0.88        3.31      3.15 o 
 -10   2   6      348.26      324.27      9.27 o 
  -9   2   6      230.45      249.58      6.83 o 
  -8   2   6       77.64       79.32      2.65 o 
  -7   2   6      318.98      333.16      7.83 o 
  -6   2   6      434.10      431.75      8.17 o 
  -5   2   6      361.03      382.01      6.95 o 
  -4   2   6        1.86        1.11      1.47 o 
  -3   2   6      148.78      145.55      3.83 o 
  -2   2   6      561.81      537.15      6.83 o 
  -1   2   6       45.60       53.01      1.65 o 
   0   2   6       38.84       33.04      1.58 o 
   1   2   6       95.11       90.91      2.68 o 
   2   2   6        1.73        3.01      1.29 o 
   3   2   6       98.39      105.64      3.39 o 
   4   2   6      344.16      369.06      7.64 o 
   5   2   6       29.24       26.80      1.61 o 
   6   2   6       52.30       50.53      2.33 o 
   7   2   6       12.47       17.78      1.82 o 
   8   2   6       87.93       81.14      3.00 o 
   9   2   6       41.75       38.51      2.25 o 
  10   2   6        5.56        6.04      2.50 o 
 -12   3   6        0.71        1.33      2.41 o 
 -11   3   6       23.55       20.95      2.12 o 
 -10   3   6      239.76      244.86      6.98 o 
  -9   3   6      373.03      348.19      9.35 o 
  -8   3   6       18.74       17.56      1.80 o 
  -7   3   6      156.62      168.77      4.75 o 
  -6   3   6      111.16       92.51      2.63 o 
  -5   3   6      106.66      116.50      3.72 o 
  -4   3   6       62.60       60.28      1.84 o 
  -3   3   6      449.38      464.67      7.18 o 
  -2   3   6      685.34      733.54      8.65 o 
  -1   3   6      581.59      644.10      8.02 o 
   0   3   6        0.17        1.36      0.87 o 
   1   3   6      157.29      184.25      4.59 o 
   2   3   6      575.34      627.98      8.89 o 
   3   3   6      176.96      193.67      5.50 o 
   4   3   6       65.45       66.51      2.06 o 
   5   3   6        6.41        7.43      2.35 o 
   6   3   6       34.98       29.17      2.07 o 
   7   3   6       34.97       43.52      2.28 o 
   8   3   6        0.18        3.51      2.67 o 
   9   3   6       16.06       13.73      1.79 o 
  10   3   6        3.97        5.30      1.96 o 
 -12   4   6        8.08       11.91      1.61 o 
 -11   4   6        0.57        1.06      2.53 o 
 -10   4   6       97.46       96.03      3.32 o 
  -9   4   6       20.59       20.83      2.02 o 
  -8   4   6       12.61       15.73      1.92 o 
  -7   4   6      134.43      135.29      4.02 o 
  -6   4   6      174.84      183.23      5.38 o 
  -5   4   6        6.58        4.41      2.20 o 
  -4   4   6      612.39      620.40      9.62 o 
  -3   4   6       27.33       26.37      1.29 o 
  -2   4   6      312.44      332.05      6.40 o 
  -1   4   6      871.82      888.90     10.43 o 
   0   4   6     1784.32     1924.53     23.25 o 
   1   4   6       34.21       28.58      1.35 o 
   2   4   6       50.07       53.08      1.77 o 
   3   4   6      111.94      115.85      3.63 o 
   4   4   6        3.48        3.82      2.02 o 
   5   4   6       28.86       31.94      1.91 o 
   6   4   6       47.44       48.97      2.50 o 
   7   4   6        0.05        2.02      2.67 o 
   8   4   6        4.13        7.45      2.91 o 
   9   4   6        0.38        0.84      2.24 o 
 -11   5   6       22.59       22.93      2.02 o 
 -10   5   6        3.73        3.47      2.87 o 
  -9   5   6      113.70      123.93      3.84 o 
  -8   5   6       82.50       84.62      3.09 o 
  -7   5   6        9.42       10.25      1.76 o 
  -6   5   6       20.26       22.22      1.69 o 
  -5   5   6      224.90      229.87      6.78 o 
  -4   5   6       61.47       64.45      2.12 o 
  -3   5   6       71.27       81.86      2.41 o 
  -2   5   6       67.33       47.97      1.72 o 
  -1   5   6      512.33      515.49      8.84 o 
   0   5   6      171.83      149.18      3.01 o 
   1   5   6       13.00       18.58      1.35 o 
   2   5   6       15.25       17.06      1.38 o 
   3   5   6       52.49       57.78      2.11 o 
   4   5   6       54.61       55.20      2.37 o 
   5   5   6        3.69        3.26      2.89 o 
   6   5   6        3.82        5.47      2.95 o 
   7   5   6       29.66       31.39      2.25 o 
   8   5   6       29.65       28.71      2.17 o 
   9   5   6        0.31       -2.35      2.35 o 
 -11   6   6       16.82       14.86      1.54 o 
 -10   6   6       23.31       22.34      1.98 o 
  -9   6   6       56.06       59.45      2.71 o 
  -8   6   6        4.38        8.77      2.67 o 
  -7   6   6       11.64        9.81      3.11 o 
  -6   6   6        1.37        0.22      2.89 o 
  -5   6   6       86.28       85.04      2.88 o 
  -4   6   6      190.17      191.49      5.69 o 
  -3   6   6       19.72       15.59      1.44 o 
  -2   6   6      994.74      999.54     13.74 o 
  -1   6   6      524.41      533.84      9.94 o 
   0   6   6      205.05      215.86     10.11 o 
   1   6   6       23.54       22.84      1.60 o 
   2   6   6        4.73        2.32      2.27 o 
   3   6   6        0.00        2.92      1.93 o 
   4   6   6       22.87       27.43      2.02 o 
   5   6   6       62.95       63.14      2.76 o 
   6   6   6       57.70       61.89      2.97 o 
   7   6   6       35.43       31.04      2.26 o 
   8   6   6       37.93       35.49      2.25 o 
 -10   7   6        0.06       -2.03      2.03 o 
  -9   7   6       39.16       43.35      2.26 o 
  -8   7   6        0.94        3.77      2.84 o 
  -7   7   6        0.02       -1.52      2.80 o 
  -6   7   6      223.52      241.98      6.86 o 
  -5   7   6       74.16       75.09      2.77 o 
  -4   7   6      167.64      164.50      5.08 o 
  -3   7   6      313.03      323.99      8.72 o 
  -2   7   6      443.43      410.71      9.52 o 
  -1   7   6      103.81      102.48      3.16 o 
   0   7   6      180.24      178.94      3.94 o 
   1   7   6      132.11      115.33      3.63 o 
   2   7   6        6.24        9.84      1.60 o 
   3   7   6      158.73      169.27      5.08 o 
   4   7   6        0.02       -0.45      3.02 o 
   5   7   6       31.80       35.82      2.45 o 
   6   7   6       11.44        3.34      3.15 o 
   7   7   6        2.96        5.05      2.37 o 
   8   7   6        0.03       -1.81      1.81 o 
  -9   8   6       42.40       47.34      2.09 o 
  -8   8   6       29.99       23.63      1.79 o 
  -7   8   6      239.21      234.34      6.43 o 
  -6   8   6      101.43      105.77      3.36 o 
  -5   8   6       27.55       28.45      2.01 o 
  -4   8   6        1.11        7.87      2.63 o 
  -3   8   6       24.23       22.98      2.03 o 
  -2   8   6        8.07        2.45      3.13 o 
  -1   8   6      232.15      231.59      6.64 o 
   0   8   6      255.58      257.94      4.91 o 
   1   8   6       14.58       13.78      1.76 o 
   2   8   6       39.76       38.38      2.38 o 
   3   8   6       61.21       58.95      2.58 o 
   4   8   6       88.53       86.79      3.09 o 
   5   8   6        5.14        2.61      2.87 o 
   6   8   6        8.11        7.70      2.47 o 
   7   8   6        1.34        2.25      1.88 o 
  -7   9   6        0.58        3.72      2.11 o 
  -6   9   6       30.12       28.30      2.04 o 
  -5   9   6       37.42       42.84      2.28 o 
  -4   9   6        9.53        8.56      2.91 o 
  -3   9   6        9.97        8.06      2.91 o 
  -2   9   6       30.56       35.32      2.25 o 
  -1   9   6        4.76        3.83      2.71 o 
   0   9   6        4.66        5.87      1.99 o 
   1   9   6        3.59        5.61      2.57 o 
   2   9   6        0.53       -1.42      2.61 o 
   3   9   6       10.14       12.21      1.68 o 
   4   9   6        5.27        6.06      2.64 o 
   5   9   6        0.24       -0.42      2.09 o 
  -6  10   6       21.34       19.93      1.64 o 
  -5  10   6       53.70       49.94      2.18 o 
  -4  10   6       35.98       39.69      2.19 o 
  -3  10   6       10.18        6.86      2.55 o 
  -2  10   6       10.13        7.98      2.68 o 
  -1  10   6       13.27        9.41      1.59 o 
   0  10   6       46.24       48.77      1.56 o 
   1  10   6        2.08        4.05      2.14 o 
   2  10   6        7.08        8.08      1.45 o 
   3  10   6        2.50       -2.20      2.20 o 
 -11   1   7       33.58       34.60      2.37 o 
 -10   1   7        0.74       -0.89      3.06 o 
  -9   1   7        7.50        9.83      1.63 o 
  -8   1   7      139.47      161.28      4.75 o 
  -7   1   7      353.35      390.65      8.60 o 
  -6   1   7      210.37      217.05      5.88 o 
  -5   1   7      626.57      617.51      8.89 o 
  -4   1   7       33.09       34.95      1.29 o 
  -3   1   7        5.01        5.34      0.83 o 
  -2   1   7      719.80      743.99      8.26 o 
  -1   1   7      898.07      783.44      8.50 o 
   0   1   7     1185.74     1150.48      7.39 o 
   1   1   7      710.90      638.87      8.15 o 
   2   1   7        3.91       10.32      0.90 o 
   3   1   7       63.84       60.18      1.79 o 
   4   1   7      253.49      256.27      6.58 o 
   5   1   7      157.68      160.28      5.13 o 
   6   1   7      159.58      149.41      4.68 o 
   7   1   7       16.25        9.51      3.33 o 
   8   1   7      103.07       98.13      3.41 o 
   9   1   7        5.94       -0.75      2.72 o 
  10   1   7        1.81       -2.19      2.19 o 
 -12   2   7       10.98        8.25      2.71 o 
 -11   2   7        3.06        5.85      2.79 o 
 -10   2   7        6.92        3.09      3.43 o 
  -9   2   7       42.99       44.59      2.36 o 
  -8   2   7       13.33       13.32      1.74 o 
  -7   2   7       39.31       44.18      1.97 o 
  -6   2   7       21.01       18.90      1.40 o 
  -5   2   7       60.82       57.83      1.75 o 
  -4   2   7       56.43       55.18      1.77 o 
  -3   2   7     1185.70     1152.08     11.31 o 
  -2   2   7      946.80     1030.15     10.22 o 
  -1   2   7     3216.56     3736.12     20.50 o 
   0   2   7        1.77        2.57      1.06 o 
   1   2   7       66.66       58.58      1.89 o 
   2   2   7      119.23      112.46      3.39 o 
   3   2   7      335.09      301.22      6.93 o 
   4   2   7      691.10      628.75     10.63 o 
   5   2   7       14.35       15.62      1.53 o 
   6   2   7       78.40       69.05      2.72 o 
   7   2   7        3.01       -0.45      3.38 o 
   8   2   7       74.39       63.97      2.89 o 
   9   2   7        1.04        3.93      2.13 o 
  10   2   7        2.08       -0.38      2.14 o 
 -12   3   7        0.22       -2.56      2.56 o 
 -11   3   7       44.89       44.98      2.50 o 
 -10   3   7       72.28       79.78      3.06 o 
  -9   3   7        1.68        2.00      2.91 o 
  -8   3   7      138.44      138.53      3.94 o 
  -7   3   7      142.06      128.34      3.85 o 
  -6   3   7       27.76       29.84      1.70 o 
  -5   3   7       40.83       48.01      1.76 o 
  -4   3   7       10.89       12.98      1.14 o 
  -3   3   7      194.54      175.22      4.81 o 
  -2   3   7     1614.93     1715.07     14.40 o 
  -1   3   7     1736.66     1680.43     14.21 o 
   0   3   7     1751.88     1794.02     10.47 o 
   1   3   7      300.35      337.50      6.72 o 
   2   3   7      229.07      243.45      5.97 o 
   3   3   7        7.93       13.10      1.23 o 
   4   3   7        6.85       11.12      1.34 o 
   5   3   7      289.46      269.68      7.89 o 
   6   3   7      151.25      151.41      4.58 o 
   7   3   7      219.44      222.05      6.80 o 
   8   3   7       69.26       64.80      2.84 o 
   9   3   7        3.37       -0.82      2.36 o 
 -12   4   7        3.31        6.00      1.99 o 
 -11   4   7        0.03        0.86      2.36 o 
 -10   4   7        0.02       -1.66      2.95 o 
  -9   4   7       28.05       33.39      2.33 o 
  -8   4   7       12.68       14.07      1.93 o 
  -7   4   7      289.76      282.65      8.02 o 
  -6   4   7       56.04       52.72      2.12 o 
  -5   4   7      393.02      413.81      8.54 o 
  -4   4   7       73.77       79.71      2.46 o 
  -3   4   7      480.35      538.13      8.86 o 
  -2   4   7      204.03      210.90      5.47 o 
  -1   4   7       96.56       93.01      2.69 o 
   0   4   7      135.05      128.11      2.70 o 
   1   4   7       11.73       12.63      1.19 o 
   2   4   7        1.33        1.88      1.67 o 
   3   4   7      153.02      170.24      5.07 o 
   4   4   7      186.76      206.13      5.87 o 
   5   4   7       20.65       16.76      1.91 o 
   6   4   7       60.00       59.26      2.74 o 
   7   4   7        4.59        0.00      3.03 o 
   8   4   7        0.48       -0.38      2.54 o 
   9   4   7       15.60       13.65      1.70 o 
 -11   5   7        1.51        3.07      2.39 o 
 -10   5   7        6.00        6.61      2.99 o 
  -9   5   7        8.73       12.64      1.99 o 
  -8   5   7       27.01       31.29      2.21 o 
  -7   5   7        0.14        5.85      2.84 o 
  -6   5   7      153.80      146.87      4.66 o 
  -5   5   7       40.51       39.46      1.94 o 
  -4   5   7      121.81      130.15      4.07 o 
  -3   5   7        2.04        0.49      2.09 o 
  -2   5   7       28.47       34.92      1.65 o 
  -1   5   7       10.20        7.64      1.22 o 
   0   5   7       96.82      115.66      3.87 o 
   1   5   7       85.16       78.00      2.34 o 
   2   5   7      191.05      197.18      5.59 o 
   3   5   7       26.37       22.02      1.63 o 
   4   5   7       40.95       36.04      2.22 o 
   5   5   7      822.28      825.76     14.22 o 
   6   5   7      102.02      104.38      3.33 o 
   7   5   7       52.28       41.97      2.43 o 
   8   5   7      157.77      160.50      5.07 o 
   9   5   7        0.68        0.47      1.68 o 
 -10   6   7        0.45        1.11      2.50 o 
  -9   6   7       33.35       34.65      2.27 o 
  -8   6   7        0.00       -3.12      3.12 o 
  -7   6   7       51.91       49.13      2.50 o 
  -6   6   7       32.50       37.93      2.20 o 
  -5   6   7      434.52      413.23      9.78 o 
  -4   6   7      164.92      156.38      4.75 o 
  -3   6   7      100.53       98.85      3.24 o 
  -2   6   7       18.01       11.41      1.54 o 
  -1   6   7      140.39      145.81      4.36 o 
   0   6   7      338.83      317.32     10.19 o 
   1   6   7       51.32       55.61      2.18 o 
   2   6   7        0.25        0.00      2.47 o 
   3   6   7       56.44       55.02      2.53 o 
   4   6   7      191.58      182.74      5.45 o 
   5   6   7        0.00       -2.89      2.89 o 
   6   6   7        8.87        2.92      2.99 o 
   7   6   7       34.15       42.12      2.18 o 
   8   6   7        0.01        2.98      1.87 o 
 -10   7   7        0.15        2.67      2.06 o 
  -9   7   7        0.11       -2.36      2.36 o 
  -8   7   7       43.55       41.33      2.46 o 
  -7   7   7       55.09       51.22      2.73 o 
  -6   7   7        0.50        1.78      2.52 o 
  -5   7   7       15.52       17.48      1.92 o 
  -4   7   7       97.75       98.24      3.08 o 
  -3   7   7       16.86       15.83      1.84 o 
  -2   7   7       51.44       49.95      2.37 o 
  -1   7   7        7.68        8.59      2.89 o 
   0   7   7      270.72      284.80      8.15 o 
   1   7   7       18.56       19.68      1.79 o 
   2   7   7        7.05        3.12      2.64 o 
   3   7   7       14.79       16.19      1.90 o 
   4   7   7       12.40       12.38      1.93 o 
   5   7   7       49.30       44.04      2.60 o 
   6   7   7       25.46       23.88      1.86 o 
   7   7   7        3.28        4.30      1.37 o 
  -9   8   7        1.40        4.38      1.74 o 
  -8   8   7       16.03       19.43      1.86 o 
  -7   8   7        5.86        6.78      2.66 o 
  -6   8   7       30.65       31.90      2.28 o 
  -5   8   7       30.41       29.37      2.15 o 
  -4   8   7        6.08        2.45      2.98 o 
  -3   8   7      122.04      119.73      3.45 o 
  -2   8   7      370.07      373.04      9.89 o 
  -1   8   7      462.71      474.22     10.86 o 
   0   8   7        3.31        5.17      2.31 o 
   1   8   7      109.88      116.68      3.37 o 
   2   8   7        0.12       -2.75      2.75 o 
   3   8   7       18.86       18.44      2.00 o 
   4   8   7        0.00        1.57      2.17 o 
   5   8   7        9.94       11.35      1.58 o 
   6   8   7        4.30        6.07      1.34 o 
  -7   9   7       23.55       21.45      1.65 o 
  -6   9   7        6.18        6.29      2.32 o 
  -5   9   7        5.81        7.93      2.55 o 
  -4   9   7        0.02        1.37      1.93 o 
  -3   9   7        0.27        0.61      2.58 o 
  -2   9   7        3.88        4.56      2.62 o 
  -1   9   7       22.42       24.02      2.11 o 
   0   9   7        1.22        3.00      1.78 o 
   1   9   7       82.67       85.12      2.96 o 
   2   9   7        2.01        2.65      2.14 o 
   3   9   7        1.20        3.29      2.04 o 
   4   9   7        5.85        6.01      2.20 o 
   5   9   7        0.50       -1.19      1.83 o 
  -5  10   7        0.34       -1.86      1.86 o 
  -4  10   7        0.06        0.43      2.07 o 
  -3  10   7        2.96        1.40      2.31 o 
  -2  10   7       15.77       15.09      1.67 o 
  -1  10   7       76.66       76.09      2.65 o 
   0  10   7       18.39       18.52      1.28 o 
   1  10   7        4.46        3.97      2.37 o 
   2  10   7        0.02       -1.09      1.82 o 
   3  10   7        3.81        3.16      1.82 o 
 -11   0   8        2.73        5.77      2.84 o 
 -10   0   8      301.27      287.28      7.61 o 
  -9   0   8        0.95        7.62      2.60 o 
  -8   0   8      224.98      218.89      6.19 o 
  -7   0   8      108.21       91.17      2.50 o 
  -6   0   8      428.00      411.29      8.14 o 
  -5   0   8       66.91       52.44      1.71 o 
  -4   0   8      805.72      756.47      9.72 o 
  -3   0   8      805.51      788.32      9.44 o 
  -2   0   8       44.77       62.45      1.74 o 
  -1   0   8     1138.39     1207.24     11.37 o 
   0   0   8       90.69       83.01      2.85 o 
   1   0   8        0.01        2.03      1.38 o 
   2   0   8        7.21        6.84      0.89 o 
   3   0   8      359.67      365.32      7.68 o 
   4   0   8       96.13      104.17      3.07 o 
   5   0   8      178.27      160.53      4.78 o 
   6   0   8        6.41        7.04      1.58 o 
   7   0   8      101.41      100.18      3.24 o 
   8   0   8      118.56      111.01      3.37 o 
   9   0   8        1.17       -0.17      2.07 o 
 -11   1   8        0.90       -0.81      2.59 o 
 -10   1   8      105.78      110.34      3.38 o 
  -9   1   8      231.22      223.45      6.57 o 
  -8   1   8        0.03        3.44      2.15 o 
  -7   1   8      232.32      268.67      7.34 o 
  -6   1   8        4.63       17.05      1.42 o 
  -5   1   8      286.26      275.31      6.33 o 
  -4   1   8       46.44       36.49      1.43 o 
  -3   1   8      541.61      509.38      7.73 o 
  -2   1   8       18.15       16.99      1.03 o 
  -1   1   8      487.81      516.89      7.49 o 
   0   1   8       98.48      122.44      2.31 o 
   1   1   8      282.88      275.82      5.83 o 
   2   1   8       41.84       48.26      1.62 o 
   3   1   8      911.60      928.69     12.32 o 
   4   1   8      234.98      242.48      7.00 o 
   5   1   8       14.16       16.59      1.68 o 
   6   1   8        1.85       -2.42      2.91 o 
   7   1   8        1.38        1.36      3.14 o 
   8   1   8        4.67        1.66      2.61 o 
   9   1   8        2.64        1.31      2.35 o 
 -11   2   8       57.14       51.18      2.73 o 
 -10   2   8      381.59      370.54      9.77 o 
  -9   2   8      240.54      278.52      7.29 o 
  -8   2   8       44.07       47.65      2.39 o 
  -7   2   8        7.77        7.91      2.93 o 
  -6   2   8       72.70       73.21      2.24 o 
  -5   2   8      111.05      133.99      4.08 o 
  -4   2   8       21.66       25.08      1.27 o 
  -3   2   8     2124.49     2240.18     17.21 o 
  -2   2   8      200.05      187.48      4.81 o 
  -1   2   8      544.44      580.64      8.31 o 
   0   2   8      772.84      758.60      6.80 o 
   1   2   8       13.48       13.90      1.09 o 
   2   2   8        1.68        3.09      1.84 o 
   3   2   8       44.32       47.19      1.86 o 
   4   2   8       59.80       58.54      2.20 o 
   5   2   8       11.82       11.27      1.69 o 
   6   2   8        4.47        5.79      3.01 o 
   7   2   8        4.87        0.89      3.47 o 
   8   2   8       67.69       73.29      2.78 o 
   9   2   8        2.68       -0.15      2.30 o 
 -12   3   8        5.61        5.55      2.14 o 
 -11   3   8       27.71       23.03      1.98 o 
 -10   3   8        0.35        1.73      3.05 o 
  -9   3   8       13.48        8.06      3.60 o 
  -8   3   8       51.13       48.24      2.65 o 
  -7   3   8       19.24       17.47      1.71 o 
  -6   3   8       51.85       57.20      2.12 o 
  -5   3   8      927.28      945.19     12.61 o 
  -4   3   8      175.65      166.49      4.52 o 
  -3   3   8      184.50      159.68      4.32 o 
  -2   3   8      136.33      106.97      3.06 o 
  -1   3   8      162.02      173.21      4.96 o 
   0   3   8      352.16      344.97      4.85 o 
   1   3   8      104.30      109.24      3.35 o 
   2   3   8       49.48       63.46      2.01 o 
   3   3   8        1.07        0.53      1.96 o 
   4   3   8        1.87        3.93      2.37 o 
   5   3   8      164.66      151.72      4.51 o 
   6   3   8      102.99       95.85      3.09 o 
   7   3   8       53.51       51.81      2.67 o 
   8   3   8        0.83       -1.51      2.29 o 
   9   3   8       15.71       18.49      1.59 o 
 -12   4   8        2.05        3.44      1.89 o 
 -11   4   8       47.69       45.45      2.24 o 
 -10   4   8        8.37        3.26      2.77 o 
  -9   4   8        0.01        1.55      2.83 o 
  -8   4   8      119.99      120.16      3.66 o 
  -7   4   8        4.46        6.09      2.56 o 
  -6   4   8       18.34       16.76      1.67 o 
  -5   4   8       24.49       22.27      1.59 o 
  -4   4   8       33.96       30.13      1.55 o 
  -3   4   8      119.28      108.51      3.13 o 
  -2   4   8      392.44      404.82      7.94 o 
  -1   4   8      171.81      173.12      4.66 o 
   0   4   8      140.01      143.39      3.25 o 
   1   4   8        3.63        3.21      2.13 o 
   2   4   8       39.98       39.90      1.79 o 
   3   4   8        0.00        0.19      2.02 o 
   4   4   8      110.91      124.09      3.58 o 
   5   4   8       73.59       72.06      2.87 o 
   6   4   8       26.79       31.16      2.18 o 
   7   4   8       15.56       17.91      2.02 o 
   8   4   8        2.19        2.19      2.48 o 
   9   4   8        6.54        6.80      2.10 o 
 -11   5   8        0.46        0.14      2.36 o 
 -10   5   8       17.77       20.08      2.01 o 
  -9   5   8       14.47       17.90      1.91 o 
  -8   5   8        4.47        6.70      2.90 o 
  -7   5   8       24.70       22.48      2.12 o 
  -6   5   8      157.82      150.68      4.42 o 
  -5   5   8        6.80        7.28      2.82 o 
  -4   5   8      192.54      178.22      5.38 o 
  -3   5   8       56.24       77.63      2.35 o 
  -2   5   8       84.25       93.32      2.94 o 
  -1   5   8      243.36      237.07      6.77 o 
   0   5   8       37.88       38.02      1.27 o 
   1   5   8        0.08        3.32      2.02 o 
   2   5   8      140.00      144.53      4.39 o 
   3   5   8        1.26        6.77      2.50 o 
   4   5   8       69.24       62.27      2.67 o 
   5   5   8       39.04       36.52      2.34 o 
   6   5   8        1.16        3.88      2.75 o 
   7   5   8        1.60        1.48      2.45 o 
   8   5   8        0.24       -1.43      2.08 o 
 -10   6   8       20.75       23.04      1.91 o 
  -9   6   8        1.63        1.32      2.63 o 
  -8   6   8      224.77      235.07      6.59 o 
  -7   6   8      332.24      355.05      9.51 o 
  -6   6   8        4.46        3.83      3.11 o 
  -5   6   8        0.91        0.00      2.85 o 
  -4   6   8       12.81       17.67      1.75 o 
  -3   6   8        3.88        4.05      2.39 o 
  -2   6   8       19.82       22.30      1.84 o 
  -1   6   8      354.23      351.51      8.57 o 
   0   6   8      471.73      467.60      7.13 o 
   1   6   8        6.23        8.13      2.47 o 
   2   6   8        5.50        5.40      2.32 o 
   3   6   8       75.86       76.22      2.97 o 
   4   6   8       73.53       65.90      2.74 o 
   5   6   8        6.38        5.81      2.72 o 
   6   6   8       15.57       12.88      1.90 o 
   7   6   8       16.69       15.94      1.74 o 
  -9   7   8       95.35       88.65      2.96 o 
  -8   7   8       21.98       27.79      2.08 o 
  -7   7   8       10.16        8.35      2.97 o 
  -6   7   8       10.66        7.63      1.85 o 
  -5   7   8       79.47       76.76      2.88 o 
  -4   7   8        3.51       -0.22      3.19 o 
  -3   7   8      104.80      118.13      3.53 o 
  -2   7   8      152.23      150.74      4.49 o 
  -1   7   8      327.75      329.81      8.92 o 
   0   7   8        0.10       -1.24      1.99 o 
   1   7   8      164.67      163.33      5.18 o 
   2   7   8       33.14       28.89      2.01 o 
   3   7   8        2.10       -1.12      3.05 o 
   4   7   8        8.08       14.74      1.82 o 
   5   7   8       15.95       18.66      1.80 o 
   6   7   8        0.01        2.99      2.12 o 
   7   7   8       17.18       15.32      1.57 o 
  -8   8   8        0.57       -1.60      2.11 o 
  -7   8   8        3.78        3.83      2.47 o 
  -6   8   8       10.13       13.81      1.82 o 
  -5   8   8        5.27        6.25      2.60 o 
  -4   8   8       89.50       84.13      3.15 o 
  -3   8   8      417.99      441.28     10.52 o 
  -2   8   8      303.58      300.16      8.77 o 
  -1   8   8       22.49       23.70      2.00 o 
   0   8   8      128.47      126.30      2.76 o 
   1   8   8       23.37       21.85      2.11 o 
   2   8   8        0.65        1.27      2.32 o 
   3   8   8        5.75        1.40      2.98 o 
   4   8   8       12.96       13.84      1.69 o 
   5   8   8       46.26       44.84      2.15 o 
  -7   9   8        0.10        1.74      1.73 o 
  -6   9   8       16.41       18.23      1.74 o 
  -5   9   8        0.61        2.54      2.25 o 
  -4   9   8       20.47       18.90      1.87 o 
  -3   9   8        0.34        0.00      2.51 o 
  -2   9   8       25.38       26.68      2.08 o 
  -1   9   8       58.97       58.10      2.61 o 
   0   9   8        7.17       10.24      1.17 o 
   1   9   8       22.01       23.14      1.97 o 
   2   9   8       13.67       11.83      1.59 o 
   3   9   8        3.35        5.70      2.14 o 
   4   9   8        4.04        0.26      2.03 o 
  -4  10   8        1.42        4.19      1.93 o 
  -3  10   8       10.90       14.59      1.60 o 
  -2  10   8        0.02       -1.47      2.20 o 
  -1  10   8       75.82       76.74      2.59 o 
   0  10   8       35.05       39.00      1.41 o 
   1  10   8        5.81        5.03      2.08 o 
   2  10   8        0.52        4.20      1.74 o 
 -10   1   9       10.42        9.71      3.17 o 
  -9   1   9       24.44       25.01      2.23 o 
  -8   1   9       28.13       35.16      2.18 o 
  -7   1   9       14.09       16.78      1.56 o 
  -6   1   9       68.92       68.65      2.25 o 
  -5   1   9       55.95       56.61      1.92 o 
  -4   1   9      113.04      107.37      3.25 o 
  -3   1   9      806.70      751.17     10.14 o 
  -2   1   9      364.83      392.17      7.13 o 
  -1   1   9      161.21      176.78      4.84 o 
   0   1   9      562.52      530.69      5.96 o 
   1   1   9      693.04      743.25     10.44 o 
   2   1   9       37.12       37.83      1.66 o 
   3   1   9       32.44       30.29      1.78 o 
   4   1   9       42.30       44.81      2.07 o 
   5   1   9       75.99       70.59      2.74 o 
   6   1   9       56.95       53.10      2.49 o 
   7   1   9       32.12       30.76      2.30 o 
   8   1   9       27.92       26.79      2.10 o 
   9   1   9        1.22        3.13      2.00 o 
 -11   2   9        3.93        3.20      2.84 o 
 -10   2   9       43.85       42.09      2.73 o 
  -9   2   9       82.31       81.57      3.03 o 
  -8   2   9       20.19       14.60      1.90 o 
  -7   2   9        2.60        1.56      2.45 o 
  -6   2   9       75.99       88.15      2.76 o 
  -5   2   9      791.68      779.05     11.48 o 
  -4   2   9      304.19      321.29      7.05 o 
  -3   2   9      129.25      159.45      4.30 o 
  -2   2   9      268.72      259.67      5.99 o 
  -1   2   9     1522.64     1548.70     14.91 o 
   0   2   9      154.89      154.65      2.97 o 
   1   2   9       13.81       17.33      1.26 o 
   2   2   9      263.82      265.26      6.90 o 
   3   2   9      135.24      129.03      3.58 o 
   4   2   9      268.25      262.34      6.77 o 
   5   2   9       51.88       59.89      2.57 o 
   6   2   9        8.87        7.28      1.69 o 
   7   2   9       12.00       10.37      3.32 o 
   8   2   9       14.61       10.82      1.77 o 
   9   2   9       28.82       28.06      1.86 o 
 -12   3   9        2.79        5.56      2.24 o 
 -11   3   9       40.48       37.87      2.30 o 
 -10   3   9        0.24        0.21      2.79 o 
  -9   3   9       26.78       23.82      2.32 o 
  -8   3   9      117.76      126.36      3.97 o 
  -7   3   9       28.11       32.31      2.12 o 
  -6   3   9       22.71       21.92      1.70 o 
  -5   3   9       59.04       58.77      2.06 o 
  -4   3   9       14.75       11.15      1.35 o 
  -3   3   9      181.75      166.68      4.61 o 
  -2   3   9      227.30      251.95      6.25 o 
  -1   3   9        5.19       -0.29      1.92 o 
   0   3   9       59.29       47.70      1.19 o 
   1   3   9       78.77       74.95      2.14 o 
   2   3   9        4.00        7.72      2.48 o 
   3   3   9      123.79      124.36      3.58 o 
   4   3   9      115.98      107.01      3.13 o 
   5   3   9      551.76      533.54     11.63 o 
   6   3   9       28.26       30.91      2.16 o 
   7   3   9       38.75       34.39      2.25 o 
   8   3   9       24.25       27.04      1.88 o 
 -11   4   9        0.93        3.13      2.37 o 
 -10   4   9        6.33        5.32      2.83 o 
  -9   4   9        7.69        8.28      3.26 o 
  -8   4   9        3.46        8.49      2.86 o 
  -7   4   9      132.67      155.61      4.55 o 
  -6   4   9       17.62       18.14      1.87 o 
  -5   4   9       86.99       80.39      2.50 o 
  -4   4   9        0.62        2.82      2.05 o 
  -3   4   9      138.26      142.27      4.22 o 
  -2   4   9      208.98      193.96      5.24 o 
  -1   4   9      720.96      706.44     11.15 o 
   0   4   9       25.99       28.43      1.11 o 
   1   4   9        1.39        0.72      2.23 o 
   2   4   9       15.01       15.00      1.50 o 
   3   4   9        0.01       -1.88      2.69 o 
   4   4   9       23.25       23.85      2.06 o 
   5   4   9       63.85       67.21      2.81 o 
   6   4   9        7.34        5.84      3.37 o 
   7   4   9       10.49        7.43      2.72 o 
   8   4   9        9.23        6.05      1.55 o 
 -11   5   9        1.20        0.65      2.33 o 
 -10   5   9       30.31       28.71      2.10 o 
  -9   5   9       88.15       90.26      3.21 o 
  -8   5   9      220.44      219.30      6.77 o 
  -7   5   9       96.18       86.71      3.02 o 
  -6   5   9       21.27       21.68      2.04 o 
  -5   5   9        1.27        2.07      2.62 o 
  -4   5   9        3.56        4.97      2.63 o 
  -3   5   9       14.24       17.80      1.60 o 
  -2   5   9        0.45       -1.30      2.22 o 
  -1   5   9       45.38       40.51      1.99 o 
   0   5   9      482.57      508.92      7.25 o 
   1   5   9      308.93      313.53      8.37 o 
   2   5   9       22.98       22.62      1.84 o 
   3   5   9        7.81        4.44      2.94 o 
   4   5   9       15.64       19.08      2.06 o 
   5   5   9       35.88       27.93      2.25 o 
   6   5   9        3.86        2.39      2.49 o 
   7   5   9      123.26      133.44      3.72 o 
   8   5   9        0.57       -0.12      1.86 o 
 -10   6   9       49.54       51.94      2.41 o 
  -9   6   9       35.65       40.75      2.33 o 
  -8   6   9        0.75       -2.47      2.94 o 
  -7   6   9      349.82      337.05      9.56 o 
  -6   6   9      129.22      124.00      3.55 o 
  -5   6   9        5.24        5.98      2.74 o 
  -4   6   9       15.91       18.92      1.88 o 
  -3   6   9      151.37      148.13      4.36 o 
  -2   6   9        1.72        4.38      2.58 o 
  -1   6   9       41.69       45.03      2.28 o 
   0   6   9        6.76        3.03      2.00 o 
   1   6   9        9.00        8.73      2.91 o 
   2   6   9       54.97       53.05      2.48 o 
   3   6   9       32.94       32.85      2.15 o 
   4   6   9       42.11       37.97      2.44 o 
   5   6   9      120.74      112.56      3.37 o 
   6   6   9        1.02        2.54      2.18 o 
   7   6   9        2.30        0.39      2.21 o 
  -9   7   9       17.79       19.28      1.86 o 
  -8   7   9       44.46       42.93      2.35 o 
  -7   7   9        2.25        0.00      2.68 o 
  -6   7   9      131.36      135.71      4.00 o 
  -5   7   9       49.41       49.03      2.49 o 
  -4   7   9        1.26        3.82      2.57 o 
  -3   7   9      123.95      127.49      3.95 o 
  -2   7   9      215.68      201.28      5.64 o 
  -1   7   9      119.39      112.84      3.33 o 
   0   7   9        1.02        1.13      2.42 o 
   1   7   9       83.68       80.85      2.92 o 
   2   7   9        6.27        4.63      2.83 o 
   3   7   9       31.42       32.19      2.25 o 
   4   7   9        0.04        0.59      2.38 o 
   5   7   9       46.02       45.49      2.23 o 
   6   7   9        2.65        4.10      2.03 o 
  -8   8   9        1.57        0.80      1.96 o 
  -7   8   9        1.47        0.65      2.44 o 
  -6   8   9        5.24        7.38      2.70 o 
  -5   8   9       64.85       56.92      2.66 o 
  -4   8   9        7.21        6.71      2.69 o 
  -3   8   9        1.08       -1.72      2.92 o 
  -2   8   9       40.52       45.44      2.54 o 
  -1   8   9       12.79        8.57      2.76 o 
   0   8   9        3.32        4.42      1.75 o 
   1   8   9       27.25       22.94      2.01 o 
   2   8   9       35.73       33.88      2.11 o 
   3   8   9       32.45       26.25      1.93 o 
   4   8   9       43.72       52.13      2.33 o 
   5   8   9        4.02        5.12      1.27 o 
  -6   9   9        1.70        2.73      2.15 o 
  -5   9   9        4.41        4.35      2.63 o 
  -4   9   9        0.22        1.71      2.24 o 
  -3   9   9       10.41        8.84      1.59 o 
  -2   9   9        4.29        8.78      2.72 o 
  -1   9   9       48.46       44.69      2.32 o 
   0   9   9       32.65       26.30      2.48 o 
   1   9   9        0.77       -0.66      2.15 o 
   2   9   9       16.51       16.84      1.74 o 
   3   9   9        0.65        0.92      1.80 o 
  -3  10   9        7.51        5.95      1.35 o 
  -2  10   9      114.11      110.50      3.42 o 
  -1  10   9       95.27       98.90      2.92 o 
   0  10   9        0.35        2.01      1.16 o 
 -10   0  10      321.42      303.70      8.84 o 
  -9   0  10       65.49       68.59      2.83 o 
  -8   0  10      203.45      208.80      6.28 o 
  -7   0  10        4.08        2.60      2.74 o 
  -6   0  10        9.76        4.51      2.47 o 
  -5   0  10       19.89       12.53      1.34 o 
  -4   0  10     1034.60     1054.82     13.18 o 
  -3   0  10       85.91       80.03      2.40 o 
  -2   0  10     2432.33     2761.14     20.80 o 
  -1   0  10     2033.94     2218.37     18.55 o 
   0   0  10      279.02      277.17      4.67 o 
   1   0  10        6.76        8.46      1.17 o 
   2   0  10       13.39       13.66      1.30 o 
   3   0  10       14.17       16.76      1.61 o 
   4   0  10       19.13       17.15      1.89 o 
   5   0  10       48.58       49.47      2.44 o 
   6   0  10      123.86      105.97      3.32 o 
   7   0  10        4.47        6.71      2.97 o 
   8   0  10       13.69       14.62      1.65 o 
 -10   1  10        0.03       -1.93      2.91 o 
  -9   1  10        0.59        3.80      2.83 o 
  -8   1  10        0.15        1.52      2.67 o 
  -7   1  10       28.09       27.20      2.04 o 
  -6   1  10       82.43       88.53      2.87 o 
  -5   1  10      378.83      373.78      8.38 o 
  -4   1  10      199.70      203.42      6.00 o 
  -3   1  10       16.79       19.25      1.32 o 
  -2   1  10      110.29      111.10      3.38 o 
  -1   1  10       51.42       37.63      1.58 o 
   0   1  10      336.40      339.95      7.70 o 
   1   1  10       97.75       99.24      2.89 o 
   2   1  10        9.25       10.77      1.38 o 
   3   1  10      178.96      172.25      4.90 o 
   4   1  10       32.07       32.92      2.12 o 
   5   1  10      144.40      133.81      4.09 o 
   6   1  10        0.14       -2.66      2.93 o 
   7   1  10        0.02        1.81      2.23 o 
   8   1  10        4.24        5.42      2.40 o 
 -10   2  10       13.91        5.90      3.21 o 
  -9   2  10       55.29       61.06      2.71 o 
  -8   2  10       10.90        8.15      3.46 o 
  -7   2  10      430.15      398.09      9.61 o 
  -6   2  10      148.39      152.54      4.56 o 
  -5   2  10      363.48      365.33      8.32 o 
  -4   2  10       30.22       28.93      1.64 o 
  -3   2  10      382.69      401.91      8.23 o 
  -2   2  10        1.61        0.00      2.24 o 
  -1   2  10      223.92      211.10      6.05 o 
   0   2  10       18.71       20.92      0.93 o 
   1   2  10       14.45       13.87      1.37 o 
   2   2  10       25.91       23.36      1.63 o 
   3   2  10      258.40      271.21      7.91 o 
   4   2  10       34.37       28.22      2.04 o 
   5   2  10       18.25       18.13      2.02 o 
   6   2  10        4.80        2.84      3.17 o 
   7   2  10       11.37       13.55      1.72 o 
   8   2  10        0.07        0.00      2.11 o 
 -12   3  10        9.19        5.11      2.42 o 
 -11   3  10        2.38        5.64      2.59 o 
 -10   3  10        0.02        0.00      2.67 o 
  -9   3  10       32.46       32.28      2.32 o 
  -8   3  10        0.29       -0.45      3.18 o 
  -7   3  10      325.31      311.89      8.73 o 
  -6   3  10       95.66       87.19      2.84 o 
  -5   3  10       31.37       24.41      1.65 o 
  -4   3  10       22.48       20.32      1.50 o 
  -3   3  10      130.39      150.80      4.71 o 
  -2   3  10       24.95       22.20      1.57 o 
  -1   3  10      138.24      132.74      3.93 o 
   0   3  10       61.17       64.29      4.00 o 
   1   3  10       25.82       26.50      1.65 o 
   2   3  10        8.44        0.98      3.02 o 
   3   3  10      102.61      109.15      3.24 o 
   4   3  10      276.12      288.74      7.38 o 
   5   3  10      141.81      144.60      4.49 o 
   6   3  10       12.82       16.63      1.98 o 
   7   3  10       10.73       12.39      1.62 o 
   8   3  10        3.40        2.29      1.98 o 
 -11   4  10       25.84       25.18      1.97 o 
 -10   4  10       83.12       85.45      2.99 o 
  -9   4  10       15.20       12.61      2.08 o 
  -8   4  10       23.31       18.88      2.15 o 
  -7   4  10       64.33       62.43      2.66 o 
  -6   4  10      246.12      262.17      6.93 o 
  -5   4  10       65.13       58.22      2.49 o 
  -4   4  10       14.61       16.05      1.55 o 
  -3   4  10      113.49      120.92      3.68 o 
  -2   4  10        0.21       -1.09      2.13 o 
  -1   4  10        6.48        5.30      2.36 o 
   0   4  10        1.67        1.86      1.48 o 
   1   4  10        7.54        3.57      2.66 o 
   2   4  10        1.38       -0.21      2.61 o 
   3   4  10       66.01       68.13      2.72 o 
   4   4  10       18.41       14.82      1.81 o 
   5   4  10        7.10        8.28      3.13 o 
   6   4  10        0.11        4.76      2.12 o 
   7   4  10       26.14       26.43      2.03 o 
 -11   5  10        3.43        3.31      2.10 o 
 -10   5  10       26.18       23.50      2.00 o 
  -9   5  10        0.62        2.93      2.68 o 
  -8   5  10       68.60       65.50      2.90 o 
  -7   5  10        1.42        3.35      2.65 o 
  -6   5  10       15.14       14.52      1.92 o 
  -5   5  10        7.65        9.06      3.26 o 
  -4   5  10      131.66      124.27      3.75 o 
  -3   5  10       87.68       84.88      2.77 o 
  -2   5  10      188.05      177.36      5.05 o 
  -1   5  10      167.99      164.77      4.92 o 
   0   5  10       11.00       13.17      1.21 o 
   1   5  10       10.41        8.14      2.74 o 
   2   5  10        1.30        7.28      2.51 o 
   3   5  10        4.31        1.35      2.71 o 
   4   5  10        0.85        0.22      2.78 o 
   5   5  10       24.94       20.77      2.06 o 
   6   5  10       45.15       45.79      2.35 o 
   7   5  10       33.98       40.02      1.98 o 
 -10   6  10        2.35        3.24      2.25 o 
  -9   6  10        4.06        7.72      2.56 o 
  -8   6  10        0.12        4.12      2.56 o 
  -7   6  10        3.49        8.33      2.93 o 
  -6   6  10       43.65       41.26      2.39 o 
  -5   6  10        0.09       -2.87      2.87 o 
  -4   6  10      142.98      143.42      4.51 o 
  -3   6  10      917.20      955.26     15.25 o 
  -2   6  10      428.31      425.33     10.19 o 
  -1   6  10       46.68       42.92      2.42 o 
   0   6  10      206.94      202.96      4.39 o 
   1   6  10       40.45       39.18      2.26 o 
   2   6  10        9.42       11.76      1.72 o 
   3   6  10       21.94       17.79      1.98 o 
   4   6  10       19.68       21.44      1.99 o 
   5   6  10       57.36       57.42      2.52 o 
   6   6  10        4.06        4.43      2.16 o 
  -9   7  10       19.85       26.10      1.72 o 
  -8   7  10        3.28        4.90      2.33 o 
  -7   7  10       15.24       15.65      2.02 o 
  -6   7  10        6.82        8.30      1.84 o 
  -5   7  10       92.28       89.38      3.13 o 
  -4   7  10       12.76       12.11      1.72 o 
  -3   7  10      221.29      223.95      6.75 o 
  -2   7  10       34.43       39.31      2.25 o 
  -1   7  10        2.56        2.43      2.81 o 
   0   7  10        3.02        4.50      3.38 o 
   1   7  10        5.53        5.63      2.92 o 
   2   7  10        1.29       -2.62      2.62 o 
   3   7  10        0.15       -2.56      2.56 o 
   4   7  10        3.07        4.69      2.19 o 
   5   7  10        0.87        1.13      1.91 o 
  -8   8  10       12.78        7.60      2.50 o 
  -7   8  10        2.44        2.65      2.13 o 
  -6   8  10        8.48        8.46      1.51 o 
  -5   8  10        5.01        1.85      2.55 o 
  -4   8  10        0.45        2.97      2.49 o 
  -3   8  10       17.34       14.49      2.01 o 
  -2   8  10        4.08        4.94      2.72 o 
  -1   8  10       38.46       33.91      2.15 o 
   0   8  10       22.27       17.44      1.36 o 
   1   8  10        4.24        7.19      2.38 o 
   2   8  10        1.26        2.48      2.27 o 
   3   8  10        0.43       -2.14      2.14 o 
   4   8  10        3.57       -1.82      2.05 o 
  -6   9  10       32.68       33.19      1.84 o 
  -5   9  10       31.93       31.54      1.91 o 
  -4   9  10       18.84       21.17      1.77 o 
  -3   9  10        1.29        1.30      2.22 o 
  -2   9  10       39.57       42.10      2.11 o 
  -1   9  10       30.36       29.82      1.95 o 
   0   9  10        8.04        6.29      1.22 o 
   1   9  10       21.51       21.64      1.73 o 
   2   9  10        4.61        5.36      2.07 o 
  -9   1  11       56.44       52.26      2.57 o 
  -8   1  11       37.46       35.37      2.36 o 
  -7   1  11        0.85        1.70      2.63 o 
  -6   1  11        3.78        5.53      2.30 o 
  -5   1  11       55.93       57.58      2.21 o 
  -4   1  11      146.28      161.69      4.94 o 
  -3   1  11       69.22       63.05      2.11 o 
  -2   1  11       76.86       79.22      2.38 o 
  -1   1  11        4.14        6.11      1.95 o 
   0   1  11       10.13        6.29      1.04 o 
   1   1  11      136.77      132.27      3.87 o 
   2   1  11      382.33      349.48      8.68 o 
   3   1  11       40.92       42.09      2.31 o 
   4   1  11       41.92       41.58      2.38 o 
   5   1  11      103.38      104.95      3.23 o 
   6   1  11       40.67       45.45      2.44 o 
   7   1  11       17.39       22.19      1.84 o 
   8   1  11        6.88        4.97      2.24 o 
 -10   2  11        8.36        4.22      3.09 o 
  -9   2  11       18.59       22.99      2.20 o 
  -8   2  11       13.05        9.22      2.06 o 
  -7   2  11       94.17       89.64      3.05 o 
  -6   2  11        4.11        4.47      2.71 o 
  -5   2  11       38.23       36.83      1.90 o 
  -4   2  11       97.25      103.05      3.17 o 
  -3   2  11      184.95      163.37      5.01 o 
  -2   2  11      427.52      393.57      8.61 o 
  -1   2  11       27.46       21.00      1.57 o 
   0   2  11       43.22       33.05      1.31 o 
   1   2  11       39.36       41.88      2.03 o 
   2   2  11      244.53      233.28      6.40 o 
   3   2  11       76.05       79.57      2.73 o 
   4   2  11       64.63       66.07      2.75 o 
   5   2  11       80.32       79.31      2.94 o 
   6   2  11        7.01        8.69      1.71 o 
   7   2  11        0.20       -0.49      1.96 o 
   8   2  11        3.24        3.77      1.92 o 
 -10   3  11       79.25       68.69      2.79 o 
  -9   3  11      163.72      156.89      4.60 o 
  -8   3  11      214.19      216.07      6.82 o 
  -7   3  11       26.63       29.16      2.18 o 
  -6   3  11       86.65       82.49      2.88 o 
  -5   3  11        8.05        8.31      1.63 o 
  -4   3  11       45.89       46.46      2.07 o 
  -3   3  11       43.79       38.89      1.91 o 
  -2   3  11       55.64       54.79      2.13 o 
  -1   3  11      170.37      172.11      5.30 o 
   0   3  11        5.32        5.44      1.07 o 
   1   3  11      306.74      290.77      8.17 o 
   2   3  11       61.58       58.15      2.51 o 
   3   3  11       36.32       35.42      2.23 o 
   4   3  11       17.89       19.84      1.94 o 
   5   3  11        3.36        4.26      2.82 o 
   6   3  11       13.20       11.84      1.74 o 
   7   3  11       19.90       19.94      1.72 o 
 -11   4  11        7.42        7.19      1.44 o 
 -10   4  11       58.06       64.87      2.59 o 
  -9   4  11        0.92        3.23      2.64 o 
  -8   4  11       69.53       67.36      2.83 o 
  -7   4  11       71.09       68.53      2.70 o 
  -6   4  11        3.09        5.78      2.80 o 
  -5   4  11      154.81      141.24      3.99 o 
  -4   4  11       14.39       15.12      1.77 o 
  -3   4  11        0.49        2.24      2.39 o 
  -2   4  11       29.71       21.58      1.73 o 
  -1   4  11       34.01       32.51      2.03 o 
   0   4  11        1.76        1.92      1.82 o 
   1   4  11        8.13        7.27      2.60 o 
   2   4  11        3.49        3.09      2.55 o 
   3   4  11       32.75       31.89      2.02 o 
   4   4  11      250.56      236.59      6.94 o 
   5   4  11       28.87       25.36      2.15 o 
   6   4  11       16.71       17.18      1.68 o 
   7   4  11        6.93        7.67      1.38 o 
 -10   5  11       12.36        7.81      2.65 o 
  -9   5  11        3.90        4.19      2.85 o 
  -8   5  11       25.58       24.89      2.19 o 
  -7   5  11        5.85        5.26      3.08 o 
  -6   5  11      237.33      225.16      6.92 o 
  -5   5  11      268.98      267.74      7.29 o 
  -4   5  11        8.73        9.51      2.93 o 
  -3   5  11      226.21      225.42      6.53 o 
  -2   5  11        1.30        0.86      2.51 o 
  -1   5  11        4.00        4.55      2.57 o 
   0   5  11       36.32       37.40      1.53 o 
   1   5  11       33.94       35.08      2.13 o 
   2   5  11       21.29       19.47      2.01 o 
   3   5  11        0.08       -0.88      2.55 o 
   4   5  11       85.79       88.88      3.09 o 
   5   5  11        2.70        3.62      2.32 o 
   6   5  11       75.70       78.68      2.67 o 
  -9   6  11        2.94        2.13      2.54 o 
  -8   6  11        3.01        5.83      2.76 o 
  -7   6  11        0.01        4.06      2.50 o 
  -6   6  11        5.87        6.11      2.96 o 
  -5   6  11       10.14        9.74      3.08 o 
  -4   6  11       33.09       29.04      2.26 o 
  -3   6  11      168.38      172.22      5.50 o 
  -2   6  11      150.14      135.55      3.77 o 
  -1   6  11        0.15       -1.12      2.75 o 
   0   6  11       43.94       46.19      1.70 o 
   1   6  11      115.77      115.39      3.51 o 
   2   6  11        7.58        5.39      2.59 o 
   3   6  11        0.01       -1.63      2.68 o 
   4   6  11       41.43       47.23      2.34 o 
   5   6  11        3.55        1.36      2.32 o 
  -8   7  11       52.78       50.26      2.33 o 
  -7   7  11       22.29       22.23      1.90 o 
  -6   7  11        0.09       -2.71      2.71 o 
  -5   7  11        0.10       -1.63      2.67 o 
  -4   7  11        2.36        1.07      2.99 o 
  -3   7  11        6.84        7.17      2.89 o 
  -2   7  11       54.16       61.13      2.79 o 
  -1   7  11      158.39      155.87      4.94 o 
   0   7  11       30.45       31.76      1.53 o 
   1   7  11       65.47       75.54      2.73 o 
   2   7  11        0.02        2.49      2.15 o 
   3   7  11       28.68       30.19      2.06 o 
   4   7  11        0.17        1.61      2.08 o 
  -7   8  11       14.47       12.93      1.52 o 
  -6   8  11        0.30        0.61      2.19 o 
  -5   8  11       19.56       15.44      1.81 o 
  -4   8  11       21.37       19.87      1.84 o 
  -3   8  11       42.12       52.98      2.39 o 
  -2   8  11        4.79        2.28      2.50 o 
  -1   8  11       41.24       43.40      2.23 o 
   0   8  11        1.37       -0.80      1.61 o 
   1   8  11        1.85       -0.84      2.36 o 
   2   8  11        0.91        0.30      2.30 o 
   3   8  11        2.47        1.94      2.04 o 
  -5   9  11        1.35        3.58      1.68 o 
  -4   9  11       10.42        9.49      1.45 o 
  -3   9  11       40.16       33.10      2.00 o 
  -2   9  11      105.84      105.90      3.13 o 
  -1   9  11       75.48       83.93      2.60 o 
   0   9  11        2.46        1.87      1.40 o 
   1   9  11        3.20        4.82      1.86 o 
  -9   0  12        8.82        1.74      3.08 o 
  -8   0  12      173.22      165.18      4.80 o 
  -7   0  12      142.29      126.41      3.65 o 
  -6   0  12     1309.46     1360.63     17.78 o 
  -5   0  12      474.53      493.82     10.37 o 
  -4   0  12        4.22        4.02      2.55 o 
  -3   0  12      384.09      386.09      8.90 o 
  -2   0  12       97.05       92.38      3.04 o 
  -1   0  12       57.32       49.15      2.06 o 
   0   0  12        9.09       11.67      0.95 o 
   1   0  12        2.13        1.58      2.39 o 
   2   0  12      363.77      353.03      9.08 o 
   3   0  12      988.62      992.84     15.65 o 
   4   0  12      122.38      117.03      3.45 o 
   5   0  12        5.84        2.56      2.56 o 
   6   0  12       80.05       73.40      2.81 o 
   7   0  12       16.90       23.88      1.83 o 
  -9   1  12        0.37        0.22      3.09 o 
  -8   1  12       46.65       44.01      2.50 o 
  -7   1  12      142.11      135.04      4.14 o 
  -6   1  12      112.62      107.43      3.23 o 
  -5   1  12        1.93        0.00      2.32 o 
  -4   1  12       83.30       85.80      2.56 o 
  -3   1  12       24.93       22.43      1.76 o 
  -2   1  12       56.53       50.87      2.12 o 
  -1   1  12       18.64       14.99      1.64 o 
   0   1  12       86.38       95.37      2.00 o 
   1   1  12       37.04       35.13      2.12 o 
   2   1  12       27.45       25.25      1.85 o 
   3   1  12       16.68       17.04      1.93 o 
   4   1  12      159.50      158.53      4.62 o 
   5   1  12      110.21       98.11      3.31 o 
   6   1  12        5.85        9.20      1.59 o 
   7   1  12        3.62        3.14      2.28 o 
 -10   2  12        0.24       -1.68      2.57 o 
  -9   2  12       57.76       59.48      2.80 o 
  -8   2  12        2.41        3.82      3.15 o 
  -7   2  12       70.62       71.48      2.86 o 
  -6   2  12       57.60       59.87      2.57 o 
  -5   2  12        0.03        2.46      2.70 o 
  -4   2  12       22.93       24.30      1.78 o 
  -3   2  12      200.61      194.54      5.84 o 
  -2   2  12     1039.35     1083.03     15.11 o 
  -1   2  12      354.37      371.25      8.98 o 
   0   2  12        8.68        9.27      2.07 o 
   1   2  12       27.94       30.77      2.02 o 
   2   2  12        1.34       -2.39      2.92 o 
   3   2  12        8.79        9.35      1.74 o 
   4   2  12       35.70       35.57      2.33 o 
   5   2  12        1.14        1.83      2.57 o 
   6   2  12       46.46       41.48      2.19 o 
   7   2  12       23.78       29.06      1.87 o 
  -9   3  12        0.47        1.22      2.86 o 
  -8   3  12       48.51       43.96      2.53 o 
  -7   3  12       88.87       83.32      3.25 o 
  -6   3  12        8.17        8.63      2.99 o 
  -5   3  12       18.55       17.11      1.90 o 
  -4   3  12      119.01       99.45      3.02 o 
  -3   3  12       19.57       18.40      1.85 o 
  -2   3  12       51.15       50.56      2.26 o 
  -1   3  12       72.46       73.48      2.71 o 
   0   3  12        2.80        6.34      1.78 o 
   1   3  12       13.36       14.53      1.77 o 
   2   3  12        2.11        3.10      2.62 o 
   3   3  12       48.10       56.66      2.49 o 
   4   3  12       34.62       30.80      2.35 o 
   5   3  12       35.79       34.99      2.24 o 
   6   3  12       16.38       15.42      1.69 o 
   7   3  12        0.60        2.81      1.75 o 
 -10   4  12       24.13       21.29      2.09 o 
  -9   4  12        6.27       -0.75      3.10 o 
  -8   4  12       14.13       10.50      1.99 o 
  -7   4  12      131.09      130.95      3.75 o 
  -6   4  12       14.58       11.16      1.92 o 
  -5   4  12        4.73        8.38      2.93 o 
  -4   4  12        0.34        5.92      2.55 o 
  -3   4  12       66.45       68.28      2.76 o 
  -2   4  12      134.19      137.44      4.43 o 
  -1   4  12        0.00        2.38      2.30 o 
   0   4  12       76.06       75.67      4.43 o 
   1   4  12        0.49       -3.07      3.07 o 
   2   4  12        1.44       -1.56      2.88 o 
   3   4  12        9.78       12.44      1.63 o 
   4   4  12        3.03        2.05      2.54 o 
   5   4  12        5.90       -0.18      2.28 o 
   6   4  12        9.65       12.68      1.53 o 
 -10   5  12       37.31       34.95      2.04 o 
  -9   5  12        4.87        4.31      2.58 o 
  -8   5  12       16.03       19.10      2.00 o 
  -7   5  12        0.03        3.78      2.62 o 
  -6   5  12        1.37        3.77      2.92 o 
  -5   5  12        0.04        2.61      1.57 o 
  -4   5  12       63.36       61.18      2.62 o 
  -3   5  12      149.74      160.51      4.66 o 
  -2   5  12        6.32        4.69      3.16 o 
  -1   5  12       28.64       25.15      2.01 o 
   0   5  12        4.81        7.31      3.43 o 
   1   5  12       32.18       36.15      2.31 o 
   2   5  12        4.85        1.30      2.54 o 
   3   5  12        5.04       -0.82      2.58 o 
   4   5  12        0.64        2.03      2.38 o 
   5   5  12        2.76        7.09      1.43 o 
  -9   6  12       27.82       26.79      1.84 o 
  -8   6  12        0.11        1.15      2.36 o 
  -7   6  12        1.02        2.63      2.17 o 
  -6   6  12       19.74       21.22      2.10 o 
  -5   6  12       28.88       25.19      2.11 o 
  -4   6  12       64.03       70.75      2.79 o 
  -3   6  12       18.08       20.55      2.06 o 
  -2   6  12        5.57        9.29      3.25 o 
  -1   6  12        7.53        8.37      2.77 o 
   0   6  12       15.51       16.33      2.47 o 
   1   6  12        1.07        2.31      2.62 o 
   2   6  12        9.79       10.70      1.59 o 
   3   6  12       28.45       31.45      2.07 o 
   4   6  12       12.65       10.55      1.60 o 
   5   6  12       26.89       27.65      1.68 o 
  -8   7  12        1.44        0.51      2.01 o 
  -7   7  12       38.47       42.32      2.20 o 
  -6   7  12        1.40        2.78      2.54 o 
  -5   7  12       23.76       23.14      2.08 o 
  -4   7  12        0.23        3.38      2.27 o 
  -3   7  12        6.99        8.57      2.64 o 
  -2   7  12        8.44        4.67      2.80 o 
  -1   7  12       21.27       15.78      1.91 o 
   0   7  12        7.56        8.55      1.33 o 
   1   7  12        0.92       -2.65      2.65 o 
   2   7  12       10.02       13.82      1.62 o 
   3   7  12        1.05        2.74      2.00 o 
  -6   8  12        1.88        2.10      1.97 o 
  -5   8  12       18.48       16.85      1.71 o 
  -4   8  12       35.79       34.42      2.05 o 
  -3   8  12       19.78       18.56      1.79 o 
  -2   8  12        0.25        5.36      2.30 o 
  -1   8  12       32.75       27.52      1.99 o 
   0   8  12       34.65       30.68      1.43 o 
   1   8  12        6.70        2.39      2.09 o 
   2   8  12        2.06        2.33      1.95 o 
  -2   9  12       74.53       85.77      2.68 o 
  -9   1  13       42.48       36.19      2.56 o 
  -8   1  13        4.99        0.22      3.27 o 
  -7   1  13       14.06       17.83      2.17 o 
  -6   1  13      174.18      177.00      5.36 o 
  -5   1  13      409.17      406.54     10.08 o 
  -4   1  13       22.38       20.28      1.87 o 
  -3   1  13       14.81       10.46      3.17 o 
  -2   1  13      453.89      434.45      9.87 o 
  -1   1  13       27.29       31.20      2.15 o 
   0   1  13      171.75      180.59      3.63 o 
   1   1  13       11.24       13.14      1.73 o 
   2   1  13        9.08       10.12      1.83 o 
   3   1  13        1.39       -0.67      2.77 o 
   4   1  13        7.79       12.36      1.72 o 
   5   1  13        1.50        0.19      2.56 o 
   6   1  13        1.50        1.35      2.29 o 
  -9   2  13        5.94        8.58      2.77 o 
  -8   2  13        4.45        5.82      1.87 o 
  -7   2  13       10.23        3.14      3.49 o 
  -6   2  13        4.17        5.15      3.28 o 
  -5   2  13      138.47      122.84      3.65 o 
  -4   2  13        0.41        3.87      2.42 o 
  -3   2  13      104.13      111.72      3.31 o 
  -2   2  13        4.36        5.89      2.56 o 
  -1   2  13       26.31       31.48      2.12 o 
   0   2  13        3.67        4.71      2.68 o 
   1   2  13       52.18       55.91      2.47 o 
   2   2  13        2.94        4.01      2.78 o 
   3   2  13       10.38       10.67      3.31 o 
   4   2  13       83.18       85.80      3.10 o 
   5   2  13       21.75       21.77      1.93 o 
   6   2  13        9.78       10.40      1.55 o 
 -10   3  13        6.15        7.21      2.68 o 
  -9   3  13       34.40       31.14      2.27 o 
  -8   3  13       18.25       22.47      2.10 o 
  -7   3  13        8.14        9.08      2.96 o 
  -6   3  13      119.70      114.87      3.37 o 
  -5   3  13      193.35      187.42      5.46 o 
  -4   3  13      209.68      211.35      6.43 o 
  -3   3  13       50.07       50.13      2.51 o 
  -2   3  13      306.48      293.91      8.57 o 
  -1   3  13      151.35      158.29      4.62 o 
   0   3  13        5.00        3.98      2.09 o 
   1   3  13        9.30        8.94      2.72 o 
   2   3  13        0.28        4.87      2.46 o 
   3   3  13        4.27        3.67      2.74 o 
   4   3  13        6.74        6.07      2.54 o 
   5   3  13       25.39       25.73      1.94 o 
   6   3  13       16.42       17.03      1.51 o 
 -10   4  13        6.18        5.33      2.33 o 
  -9   4  13        5.15        6.63      2.48 o 
  -8   4  13        5.65        8.05      2.71 o 
  -7   4  13       31.05       27.29      2.31 o 
  -6   4  13       48.44       45.14      2.49 o 
  -5   4  13        2.13        2.90      3.15 o 
  -4   4  13      142.46      152.94      4.67 o 
  -3   4  13      228.19      251.48      7.16 o 
  -2   4  13        7.06        7.15      2.91 o 
  -1   4  13       10.71        8.06      3.24 o 
   0   4  13      129.65      128.29      4.39 o 
   1   4  13        1.17        3.98      2.54 o 
   2   4  13      134.88      131.25      3.67 o 
   3   4  13        0.64       -1.01      2.62 o 
   4   4  13       26.27       29.59      2.04 o 
   5   4  13        5.90        7.21      1.46 o 
  -9   5  13       26.06       20.94      1.93 o 
  -8   5  13       61.22       59.47      2.55 o 
  -7   5  13       20.07       20.51      1.90 o 
  -6   5  13        0.30       -0.42      2.68 o 
  -5   5  13       37.93       46.97      2.42 o 
  -4   5  13       33.16       35.83      2.29 o 
  -3   5  13        0.84        4.49      2.66 o 
  -2   5  13        6.74        3.79      2.83 o 
  -1   5  13        1.73        1.11      3.11 o 
   0   5  13       29.10       33.43      2.43 o 
   1   5  13       84.36       81.16      3.02 o 
   2   5  13       37.60       43.73      2.35 o 
   3   5  13       15.89       17.42      1.83 o 
   4   5  13       10.62        8.32      2.50 o 
   5   5  13       26.08       28.27      1.72 o 
  -8   6  13        0.00        1.58      2.16 o 
  -7   6  13        1.39        1.51      2.08 o 
  -6   6  13        2.95        6.42      2.65 o 
  -5   6  13        6.42        8.37      2.93 o 
  -4   6  13        0.53        4.18      2.36 o 
  -3   6  13        2.52        0.21      2.89 o 
  -2   6  13        3.41        2.31      2.76 o 
  -1   6  13       23.92       27.24      2.18 o 
   0   6  13       17.83       17.57      2.59 o 
   1   6  13       10.99        8.34      2.56 o 
   2   6  13        0.25        2.24      2.20 o 
   3   6  13        4.55        2.71      2.18 o 
   4   6  13        0.50       -0.97      1.72 o 
  -7   7  13        7.99        6.42      2.34 o 
  -6   7  13       44.21       43.75      2.36 o 
  -5   7  13       45.38       46.02      2.22 o 
  -4   7  13       95.93       97.72      2.94 o 
  -3   7  13      102.73      101.20      3.05 o 
  -2   7  13       13.75        9.46      2.88 o 
  -1   7  13        9.43        8.37      1.46 o 
   0   7  13       10.47       12.50      1.12 o 
   1   7  13        0.59        0.77      2.06 o 
   2   7  13        4.81        3.26      1.97 o 
  -5   8  13        6.47        9.13      1.43 o 
  -4   8  13        0.84        1.22      2.00 o 
  -3   8  13        5.62        5.69      1.44 o 
  -2   8  13        3.88        3.25      2.26 o 
  -1   8  13       13.93       19.19      1.68 o 
   0   8  13        8.13        6.24      2.07 o 
  -9   0  14      143.57      145.86      4.37 o 
  -8   0  14       44.71       43.21      2.61 o 
  -7   0  14      200.75      212.90      6.61 o 
  -6   0  14        4.88        2.04      3.41 o 
  -5   0  14      153.60      159.60      4.69 o 
  -4   0  14      284.68      293.36      8.65 o 
  -3   0  14      335.11      345.66      9.25 o 
  -2   0  14      139.73      149.64      4.53 o 
  -1   0  14        0.86        3.45      2.78 o 
   0   0  14        8.80        5.97      2.00 o 
   1   0  14      102.58      100.35      3.10 o 
   2   0  14       23.06       20.39      1.97 o 
   3   0  14        6.87        7.83      3.12 o 
   4   0  14       38.27       38.96      2.21 o 
   5   0  14        1.08       -2.34      2.34 o 
   6   0  14       28.30       25.36      1.68 o 
  -9   1  14       40.14       32.40      2.29 o 
  -8   1  14      164.69      162.92      4.74 o 
  -7   1  14        0.60       -1.35      2.76 o 
  -6   1  14       69.49       66.45      2.82 o 
  -5   1  14        0.05       -3.19      3.19 o 
  -4   1  14       15.40       18.86      1.92 o 
  -3   1  14        5.65        3.35      3.17 o 
  -2   1  14       12.08        7.90      3.40 o 
  -1   1  14       61.95       59.75      2.58 o 
   0   1  14       42.83       41.33      1.56 o 
   1   1  14       54.05       54.66      2.56 o 
   2   1  14       24.68       25.87      2.12 o 
   3   1  14        0.30        1.89      2.65 o 
   4   1  14       19.04       20.33      1.95 o 
   5   1  14       32.50       31.45      2.12 o 
  -9   2  14       13.20       12.03      1.86 o 
  -8   2  14       79.99       71.23      2.89 o 
  -7   2  14        6.10        7.22      3.37 o 
  -6   2  14      114.40      117.78      3.94 o 
  -5   2  14        4.76        3.13      2.97 o 
  -4   2  14       37.99       43.38      2.41 o 
  -3   2  14       21.01       19.95      2.15 o 
  -2   2  14       37.56       40.46      2.44 o 
  -1   2  14       12.46       15.54      1.93 o 
   0   2  14       55.61       58.36      1.82 o 
   1   2  14       10.93        7.56      3.21 o 
   2   2  14       46.00       43.91      2.47 o 
   3   2  14      165.51      175.06      5.20 o 
   4   2  14       76.68       80.36      2.78 o 
   5   2  14        0.01        0.29      1.91 o 
 -10   3  14        2.88        1.89      2.15 o 
  -9   3  14        7.00        7.39      2.80 o 
  -8   3  14       15.87       15.77      2.03 o 
  -7   3  14      140.18      141.70      4.42 o 
  -6   3  14      182.01      184.31      5.54 o 
  -5   3  14        1.23        0.22      3.00 o 
  -4   3  14        6.07        3.61      3.01 o 
  -3   3  14        0.89        1.59      2.62 o 
  -2   3  14       11.55        9.64      3.11 o 
  -1   3  14        0.22       -0.22      2.74 o 
   0   3  14        5.96       11.51      1.21 o 
   1   3  14       31.14       36.90      2.21 o 
   2   3  14        0.27       -1.87      2.77 o 
   3   3  14       41.10       43.92      2.36 o 
   4   3  14       50.24       52.38      2.27 o 
   5   3  14        3.22        4.27      2.06 o 
  -9   4  14        0.38        0.15      2.21 o 
  -8   4  14        0.00        5.83      2.43 o 
  -7   4  14        1.23       -3.05      3.05 o 
  -6   4  14       62.68       66.93      2.84 o 
  -5   4  14       20.20       23.85      2.22 o 
  -4   4  14       29.65       28.44      2.21 o 
  -3   4  14      189.74      187.98      5.56 o 
  -2   4  14      144.09      116.46      3.36 o 
  -1   4  14       50.02       61.67      2.58 o 
   0   4  14        7.17        7.25      1.46 o 
   1   4  14       15.97       13.65      1.81 o 
   2   4  14       39.83       40.87      2.27 o 
   3   4  14      111.16      120.54      3.68 o 
   4   4  14        2.07        4.66      1.87 o 
  -9   5  14        0.62        0.86      2.10 o 
  -8   5  14        0.02        1.21      2.15 o 
  -7   5  14        1.14       -2.63      2.63 o 
  -6   5  14       34.02       37.24      2.24 o 
  -5   5  14       24.77       21.52      2.10 o 
  -4   5  14       12.70        9.56      2.04 o 
  -3   5  14       30.91       29.81      2.23 o 
  -2   5  14       26.55       25.14      2.31 o 
  -1   5  14       94.91       89.40      3.06 o 
   0   5  14       24.75       21.92      1.38 o 
   1   5  14        0.17        2.84      2.51 o 
   2   5  14        0.01        1.20      1.88 o 
   3   5  14        2.96        4.76      1.87 o 
   4   5  14       20.72       22.51      1.62 o 
  -8   6  14        1.24       -0.84      2.05 o 
  -7   6  14        4.12        5.78      2.44 o 
  -6   6  14        0.15        2.32      1.92 o 
  -5   6  14       53.92       57.97      2.50 o 
  -4   6  14       10.54       10.25      1.76 o 
  -3   6  14        0.22        0.38      2.67 o 
  -2   6  14        1.60       -0.38      2.35 o 
  -1   6  14       23.91       20.01      1.90 o 
   0   6  14       12.96       14.60      1.49 o 
   1   6  14        0.47        0.32      2.24 o 
   2   6  14        2.56        5.76      1.88 o 
   3   6  14       25.02       28.73      1.65 o 
  -6   7  14        2.20        2.78      1.90 o 
  -5   7  14        2.72        2.40      2.18 o 
  -4   7  14       26.15       25.91      1.87 o 
  -3   7  14       10.37       10.62      1.61 o 
  -2   7  14        7.51        6.39      2.58 o 
  -1   7  14        6.19        0.30      2.34 o 
   0   7  14        0.49        0.66      1.28 o 
   1   7  14        2.68        2.69      1.86 o 
  -8   1  15       33.85       39.80      2.26 o 
  -7   1  15      108.56      109.61      3.60 o 
  -6   1  15       27.32       25.89      2.36 o 
  -5   1  15        1.15        3.83      2.75 o 
  -4   1  15       76.40       78.75      2.91 o 
  -3   1  15       65.45       67.97      2.78 o 
  -2   1  15      125.62      122.16      3.65 o 
  -1   1  15       51.23       45.39      2.45 o 
   0   1  15       27.50       26.70      1.43 o 
   1   1  15        8.72        7.42      1.80 o 
   2   1  15        6.81        0.20      2.74 o 
   3   1  15       12.75       12.87      1.64 o 
   4   1  15       10.41       12.05      1.56 o 
   5   1  15       55.12       57.85      2.13 o 
  -8   2  15       24.21       18.98      2.06 o 
  -7   2  15       19.74       20.56      2.13 o 
  -6   2  15       24.96       22.17      2.20 o 
  -5   2  15       56.05       56.39      2.72 o 
  -4   2  15       23.14       20.34      1.97 o 
  -3   2  15       21.32       19.34      2.02 o 
  -2   2  15        2.48       -1.55      3.02 o 
  -1   2  15        9.75        9.68      3.02 o 
   0   2  15       48.56       44.07      2.67 o 
   1   2  15       26.32       25.12      2.06 o 
   2   2  15      131.20      125.98      4.10 o 
   3   2  15        2.04       -1.57      2.25 o 
   4   2  15        0.46       -1.29      2.12 o 
  -9   3  15        0.45       -1.44      2.26 o 
  -8   3  15        0.05        0.69      2.74 o 
  -7   3  15        0.03        1.55      2.57 o 
  -6   3  15        8.69       10.31      1.72 o 
  -5   3  15       28.82       27.70      2.23 o 
  -4   3  15      116.25      110.62      3.48 o 
  -3   3  15        0.85        4.23      2.39 o 
  -2   3  15        6.00        4.81      2.66 o 
  -1   3  15       34.47       38.63      2.47 o 
   0   3  15       21.16       27.48      1.39 o 
   1   3  15        7.55        7.18      2.58 o 
   2   3  15        5.53        6.56      2.45 o 
   3   3  15        7.37        7.56      2.52 o 
   4   3  15        5.19        3.21      2.04 o 
  -9   4  15        0.26        0.25      2.00 o 
  -8   4  15       21.68       20.61      1.87 o 
  -7   4  15       10.30       10.76      1.78 o 
  -6   4  15        1.63        1.17      2.52 o 
  -5   4  15       11.12       16.05      1.90 o 
  -4   4  15        3.44        4.40      2.43 o 
  -3   4  15        5.13        2.13      2.80 o 
  -2   4  15        1.66        2.93      2.96 o 
  -1   4  15       27.31       28.75      2.21 o 
   0   4  15       46.90       45.01      1.81 o 
   1   4  15        9.40        9.85      1.63 o 
   2   4  15        0.16       -1.80      2.16 o 
   3   4  15        1.34       -0.70      1.96 o 
  -8   5  15       10.24        9.93      1.48 o 
  -7   5  15       18.32       17.74      1.86 o 
  -6   5  15       51.57       56.60      2.55 o 
  -5   5  15      118.73      125.39      3.63 o 
  -4   5  15       64.99       63.55      2.64 o 
  -3   5  15        0.46        0.00      2.59 o 
  -2   5  15       87.24       94.13      3.10 o 
  -1   5  15        6.88        1.85      2.59 o 
   0   5  15        6.83        6.10      1.36 o 
   1   5  15        0.06        1.58      1.96 o 
   2   5  15        0.34       -0.55      2.03 o 
  -7   6  15        2.65        0.47      1.77 o 
  -6   6  15        0.23        0.14      1.93 o 
  -5   6  15       49.65       53.66      2.36 o 
  -4   6  15        6.21        4.99      2.56 o 
  -3   6  15        2.81        2.95      2.27 o 
  -2   6  15       11.91       15.67      1.56 o 
  -1   6  15       24.98       22.86      1.91 o 
   0   6  15        7.60        6.10      1.16 o 
   1   6  15        0.37        1.01      1.68 o 
  -4   7  15        1.15        4.51      1.94 o 
  -3   7  15       12.61       16.20      1.54 o 
  -2   7  15        4.30        6.11      1.28 o 
  -1   7  15        9.97       10.25      1.35 o 
  -7   0  16        0.62        7.58      2.31 o 
  -6   0  16        2.53        1.03      2.93 o 
  -5   0  16       31.17       33.30      2.38 o 
  -4   0  16        2.39        8.02      1.69 o 
  -3   0  16      125.20      130.78      3.95 o 
  -2   0  16       55.51       48.50      2.60 o 
  -1   0  16        3.11        2.71      2.86 o 
   0   0  16      156.49      158.44      3.49 o 
   1   0  16       37.71       39.67      2.21 o 
   2   0  16        5.57       -0.34      2.75 o 
   3   0  16       99.10      104.16      3.07 o 
  -8   1  16       28.18       29.28      2.15 o 
  -7   1  16      127.59      133.53      4.08 o 
  -6   1  16      193.77      203.24      6.30 o 
  -5   1  16       20.97       20.87      2.07 o 
  -4   1  16       34.27       37.98      2.42 o 
  -3   1  16        0.83        4.56      2.58 o 
  -2   1  16       59.63       59.43      2.80 o 
  -1   1  16       13.47       13.90      1.99 o 
   0   1  16       12.79        8.52      1.45 o 
   1   1  16       29.26       30.63      2.24 o 
   2   1  16        1.97        1.02      2.42 o 
   3   1  16        6.30        3.93      2.46 o 
  -9   2  16        0.33        1.31      2.02 o 
  -8   2  16       21.01       21.89      2.03 o 
  -7   2  16       11.23       15.29      1.86 o 
  -6   2  16       10.02       10.45      3.16 o 
  -5   2  16       74.31       78.87      2.92 o 
  -4   2  16      164.15      168.37      5.19 o 
  -3   2  16      178.98      186.56      5.39 o 
  -2   2  16       28.41       26.79      2.08 o 
  -1   2  16        9.53        9.56      1.73 o 
   0   2  16       37.94       40.64      3.67 o 
   1   2  16        2.00        2.00      2.63 o 
   2   2  16        6.18        5.66      2.23 o 
   3   2  16       39.63       40.88      2.06 o 
  -9   3  16       21.66       17.98      1.59 o 
  -8   3  16       40.23       42.81      2.22 o 
  -7   3  16        0.58        3.03      2.58 o 
  -6   3  16        1.83        4.85      2.56 o 
  -5   3  16       26.87       26.78      2.09 o 
  -4   3  16        1.24       -0.60      2.73 o 
  -3   3  16       16.12       12.30      1.89 o 
  -2   3  16        0.23       -0.40      2.62 o 
  -1   3  16        5.94        8.49      1.56 o 
   0   3  16       35.74       40.65      2.25 o 
   1   3  16        3.28        0.84      2.30 o 
   2   3  16        6.55        5.75      2.41 o 
   3   3  16        6.53        6.43      1.33 o 
  -8   4  16       15.01       11.71      1.58 o 
  -7   4  16        2.31        2.22      2.40 o 
  -6   4  16        2.93        4.19      2.53 o 
  -5   4  16       10.48       13.59      1.74 o 
  -4   4  16        3.88       -0.93      2.69 o 
  -3   4  16        3.09        2.08      2.57 o 
  -2   4  16        0.10        4.78      1.82 o 
  -1   4  16        8.08        7.93      1.59 o 
   0   4  16        1.24        3.74      1.52 o 
   1   4  16       11.25       14.45      1.73 o 
   2   4  16        3.64        1.52      2.03 o 
  -7   5  16       13.82       15.02      1.56 o 
  -6   5  16        3.51        4.09      2.29 o 
  -5   5  16        0.02       -0.30      2.38 o 
  -4   5  16       11.54       19.53      1.82 o 
  -3   5  16       21.92       20.99      1.74 o 
  -2   5  16        8.78        6.39      2.24 o 
  -1   5  16        0.01       -2.32      2.32 o 
   0   5  16        0.00       -1.41      1.41 o 
   1   5  16        1.60        2.68      1.68 o 
  -5   6  16       14.55       14.91      1.57 o 
  -4   6  16       13.44       17.32      1.62 o 
  -3   6  16        3.08        1.05      2.18 o 
  -2   6  16        0.63        0.13      1.77 o 
  -1   6  16        5.33        6.77      1.29 o 
  -8   1  17      120.01      128.07      3.81 o 
  -7   1  17       71.28       67.72      2.76 o 
  -6   1  17       18.54       19.96      1.84 o 
  -5   1  17        3.11        8.43      2.53 o 
  -4   1  17        0.70        1.72      2.59 o 
  -3   1  17       37.96       39.29      2.28 o 
  -2   1  17       61.16       67.21      2.57 o 
  -1   1  17       14.66       15.98      1.72 o 
   0   1  17        1.61        2.59      1.89 o 
   1   1  17        2.32        0.61      2.31 o 
   2   1  17       26.18       28.40      1.78 o 
  -8   2  17       10.31        8.93      1.59 o 
  -7   2  17       30.49       33.64      2.15 o 
  -6   2  17        1.98        3.55      2.17 o 
  -5   2  17       11.97        5.52      2.90 o 
  -4   2  17       31.26       30.80      2.13 o 
  -3   2  17        1.32       -1.50      2.37 o 
  -2   2  17       29.18       26.52      2.01 o 
  -1   2  17        1.61        2.25      2.29 o 
   0   2  17        0.00        1.00      1.42 o 
   1   2  17        1.13       -2.09      2.09 o 
   2   2  17       25.68       29.84      1.78 o 
  -7   3  17        0.80       -1.92      2.09 o 
  -6   3  17        6.89        9.01      1.59 o 
  -5   3  17       21.44       21.64      1.85 o 
  -4   3  17        6.53        4.14      2.60 o 
  -3   3  17       97.77      107.12      3.13 o 
  -2   3  17       49.47       49.45      2.36 o 
  -1   3  17        2.53        1.12      2.00 o 
   0   3  17        2.59       -0.56      1.39 o 
   1   3  17        0.09        0.39      1.83 o 
  -6   4  17        0.14        1.35      2.08 o 
  -5   4  17        1.03        0.43      2.28 o 
  -4   4  17       14.33        9.84      1.56 o 
  -3   4  17        0.00       -1.25      1.97 o 
  -2   4  17        1.03        3.44      1.90 o 
  -1   4  17        0.93        1.55      2.03 o 
   0   4  17        1.54       -0.58      5.19 o 
  -5   5  17       36.12       32.92      1.88 o 
  -4   5  17       65.60       69.72      2.42 o 
  -3   5  17        0.83       -2.04      2.04 o 
  -2   5  17        0.00        2.58      1.74 o 
  -7   0  18        0.71        2.35      2.12 o 
  -6   0  18        2.55       -1.30      2.34 o 
  -5   0  18        0.82       -0.46      2.41 o 
  -4   0  18        6.71        1.77      2.64 o 
  -3   0  18       36.76       34.13      2.08 o 
  -2   0  18       12.11       11.13      1.65 o 
  -1   0  18       48.25       45.66      2.27 o 
   0   0  18       32.62       32.20      2.11 o 
   1   0  18       15.56       18.40      1.47 o 
  -7   1  18       12.60       13.32      1.52 o 
  -6   1  18        5.02        1.71      2.37 o 
  -5   1  18        0.99        3.21      2.29 o 
  -4   1  18        9.80       11.19      1.72 o 
  -3   1  18        0.39        0.95      2.17 o 
  -2   1  18        5.71        7.02      1.54 o 
  -1   1  18        0.81        3.78      2.12 o 
   0   1  18       14.27       15.36      1.12 o 
  -7   2  18        9.46        9.57      1.50 o 
  -6   2  18        0.07       -1.34      2.26 o 
  -5   2  18       10.95        7.18      2.69 o 
  -4   2  18       30.74       29.92      1.99 o 
  -3   2  18       51.34       56.49      2.42 o 
  -2   2  18        2.15        0.29      2.10 o 
  -1   2  18        9.97       10.70      1.48 o 
   0   2  18       24.16       24.43      1.15 o 
  -6   3  18       35.01       44.28      2.01 o 
  -5   3  18        9.51        9.91      1.46 o 
  -4   3  18       74.13       81.56      2.61 o 
  -3   3  18       10.12        7.64      1.47 o 
  -2   3  18        3.51        5.32      2.08 o 
  -1   3  18        0.34        0.00      1.63 o 
  -4   1  19       46.57       41.85      2.11 o 
  -3   1  19       26.21       27.48      1.69 o 
                                                 
